# Supplementary material for: ZmEREB92 plays a negative role in seed germination by regulating ethylene signaling and starch mobilization in maize
Source: PLoS Genet. 2023 Nov 17;19(11):e1011052. doi: 10.1371/journal.pgen.1011052 (PMC10691696; doi:10.1371/journal.pgen.1011052)
Supplement: S1 Table — (XLSX) [file pgen.1011052.s019.xlsx]

## Sheet: Sheet1
S1 Table. GO enrichment analysis of up-regulated genes.
			ereb92_6h vs 0h			KN5585_6h vs 0h
GO ID	Category	Description	GeneRatio	pvalue	Count	GeneRatio	pvalue	Count
GO:0042546	BP	cell wall biogenesis	0.0239308	2.92422e-10	47	0.0292208	0.00180603	9
GO:0009755	BP	hormone-mediated signaling pathway	0.0341141	6.16735e-06	67	0.0292208	0.194128	9
GO:0044262	BP	cellular carbohydrate metabolic process	0.0361507	0.000372482	71	0.0422078	0.0362142	13
GO:0005911	CC	cell-cell junction	0.0466989	5.03621e-10	87	0.020202	0.68609	6
GO:0044459	CC	plasma membrane part	0.0359635	0.000437822	67	0.030303	0.270894	9
GO:0000145	CC	exocyst	0.00751476	0.000800738	14	0.003367	0.589001	1
GO:0008194	MF	UDP-glycosyltransferase activity	0.0383142	5.46416e-11	90	0.025788	0.214353	9
GO:0005509	MF	calcium ion binding	0.0259685	9.59868e-06	61	0.0229226	0.163385	8
GO:0004871	MF	signal transducer activity	0.0242656	0.00011031	57	0.0200573	0.26419	7
GO:0038023	MF	signaling receptor activity	0.0212857	0.000185119	50	0.0143266	0.463741	5
GO:0004888	MF	transmembrane signaling receptor activity	0.0166028	0.000603068	39	0.00859599	0.656713	3
			ereb92_6h vs KN5585_6h
Term	Category	Description	GeneRatio	pvalue	Count
GO:0009755	BP	hormone-mediated signaling pathway	0.0295003	0.00519643	49
GO:0042546	BP	cell wall biogenesis	0.0210716	1.07e-06	35
GO:0071555	BP	cell wall organization	0.0246839	6.87e-05	41
GO:0005911	CC	cell-cell junction	0.0444301	4.45e-07	69
GO:0009506	CC	plasmodesma	0.0444301	4.45e-07	69
GO:0030054	CC	cell junction	0.0444301	4.45e-07	69
GO:0008194	MF	UDP-glycosyltransferase activity	0.035061	2.63e-07	69
GO:0046527	MF	glucosyltransferase activity	0.023374	1.02e-06	46
GO:0004871	MF	signal transducer activity	0.0243902	0.000470508	48
