# Supplementary material for: ZmEREB92 plays a negative role in seed germination by regulating ethylene signaling and starch mobilization in maize
Source: PLoS Genet. 2023 Nov 17;19(11):e1011052. doi: 10.1371/journal.pgen.1011052 (PMC10691696; doi:10.1371/journal.pgen.1011052)
Supplement: S2 Table — (XLSX) [file pgen.1011052.s020.xlsx]

## Sheet: Sheet1
S2 Table. KEGG enrichment analysis of up-regulated genes.
		ereb92_6h vs 0h			KN5585_6h vs 0h
KEGG ID	Description	GeneRatio	pvalue	Count	GeneRatio	pvalue	Count
zma04016	MAPK signaling pathway - plant	0.101818	1.90924e-17	56	0.0943396	0.00162548	10
zma04075	Plant hormone signal transduction	0.107273	3.50097e-09	59	0.0943396	0.0372574	10
zma00940	Phenylpropanoid biosynthesis	0.0509091	0.000130134	28	0.0188679	0.730803	2
zma00062	Fatty acid elongation	0.0181818	0.000747012	10	0.0188679	0.123325	2
zma00592	alpha-Linolenic acid metabolism	0.0254545	0.00138181	14	0.0188679	0.287081	2
zma00910	Nitrogen metabolism	0.0181818	0.00268242	10	0.00943396	0.478688	1
zma00941	Flavonoid biosynthesis	0.0181818	0.00385996	10	0.0188679	0.1531	2
		ereb92_6h vs KN5585_6h
Term	Description	GeneRatio	P-value	Count
zma00030	Pentose phosphate pathway	0.0217822	0.0235035	11
zma00040	Pentose and glucuronate interconversions	0.019802	0.0488431	10
zma00520	Amino sugar and nucleotide sugar metabolism	0.049505	0.00289889	25
zma00062	Fatty acid elongation	0.0138614	0.0197733	7
zma00100	Steroid biosynthesis	0.0138614	0.0488647	7
zma00592	alpha-Linolenic acid metabolism	0.019802	0.0342189	10
zma00910	Nitrogen metabolism	0.0217822	0.000226962	11
zma04016	MAPK signaling pathway - plant	0.0653465	1.23588e-05	33
zma04075	Plant hormone signal transduction	0.0930693	1.15637e-05	47
