# Supplementary material for: ZmEREB92 plays a negative role in seed germination by regulating ethylene signaling and starch mobilization in maize
Source: PLoS Genet. 2023 Nov 17;19(11):e1011052. doi: 10.1371/journal.pgen.1011052 (PMC10691696; doi:10.1371/journal.pgen.1011052)
Supplement: S3 Table — (XLSX) [file pgen.1011052.s021.xlsx]

## Sheet: Hormone-related genes
S3 Table. List of DEGs we analyzed in this study.
Differentially expressed genes（DEGs) were indicated with log2 (FC) and P-value (P < 0.05, log2 (︱FC︱) >= 1)
Abbreviation: ereb92_0h(E0), ereb92_6h(E6), KN5585_0h(K0), KN5585_6h(K6)
Hormone-related genes
GA-related genes
Pathway	Gene name	Gene ID	E0vsK0 Log2FC	E0vsK0 pvalue	K6vsK0 Log2FC	K6vsK0 pvalue	E6vsK6 Log2FC	E6vsK6 pvalue	E6vsE0 Log2FC	E6vsE0 pvalue	gene_description
GA biosynthesis	ZmGA20ox6	Zm00001d032223	1.34308	0.0315717	-0.899784	0.356299	1.01691	0.263224	-1.2495	0.0188572	Gibberellin 20 oxidase 2
	ZmGA20ox1	Zm00001d034898	1.69102	0.276037	0.3667	0.870616	3.30545	0.00386244	1.95664	0.0438447	gibberellin 20-oxidase1
	ZmGA20ox8	Zm00001d049926	0.259334	0.833696	-5.0164	0.0625446	7.07941	3.66054e-05	1.79154	0.0316575	Gibberellin 20 oxidase 2
GA inactivation	ZmGA2ox6	Zm00001d037724	-1.83002	0.00300741	-0.86054	0.175163	2.74345	1.13035e-07	3.69078	8.4514e-15	Gibberellin 2-beta-dioxygenase
	ZmGA2ox3	Zm00001d043411	4.28454	0.106593	3.09449	0.434409	4.44985	0.000228515	3.2015	0.000305861	gibberellin 2-oxidase3
	ZmGA2ox10	Zm00001d012712	1.70227	0.27936	0.520637	0.821783	2.67712	0.0340333	1.46181	0.139064	gibberellin 2-oxidase10
GA signaling	ZmGID1	Zm00001d038165	0.208814	0.409874	0.272833	0.508652	1.38681	0.00147015	1.42861	2.06335e-07	Putative GID1-like gibberellin receptor
	ZmGID2	Zm00001d010308	0.643192	0.0737108	0.153838	0.741444	1.50013	0.00211299	0.990029	0.0079559	Gibberellin receptor GID1A
		Zm00001d020741	-0.197804	0.634119	0.202559	0.750101	1.61207	0.0137971	1.99027	3.00158e-06	Gibberellin receptor GID1L2
		Zm00001d031805	0.0624064	0.872762	-0.169129	0.795027	1.4389	0.0288691	1.18555	0.00244569	Gibberellin receptor GID1L2
ABA-related genes
Pathway	Gene name	Gene ID	E0vsK0 Log2FC	E0vsK0 pvalue	K6vsK0 Log2FC	K6vsK0 pvalue	E6vsK6 Log2FC	E6vsK6 pvalue	E6vsE0 Log2FC	E6vsE0 pvalue	gene_description
ABA degradation	ZmABH1	Zm00001d017762	0.774655	0.409141	2.16661	0.00995308	4.37255	1.72751e-19	5.73247	7.95396e-40	abscisic acid 8'-hydroxylase1
ABA signaling	ZmPYL4	Zm00001d038436	0.467318	0.815489	2.2953	0.128256	5.37284	1.84343e-17	7.15275	4.62027e-08	Abscisic acid receptor PYL5
	ZmPYL7	Zm00001d028793	-0.323031	0.808918	0.0193961	0.990354	4.23249	2.69607e-05	4.55247	0.000425621	Abscisic acid receptor PYL5
	ZmPYL8	Zm00001d010445	0.111535	0.709366	0.0344431	0.922409	1.29327	0.00146497	1.19963	0.000250248	Abscisic acid receptor PYL9
	ZmbZIP75	Zm00001d012296	-0.609783	0.0349265	-0.36501	0.306194	1.59979	8.93982e-05	1.82513	7.02131e-09	ABA response element binding factor
		Zm00001d009087	-0.222519	0.588415	-0.00857459	0.990911	3.1412	4.66171e-06	3.33699	5.56597e-32	RESPONSE TO ABA AND SALT 1
		Zm00001d037343	-1.56615	0.00462376	-0.458077	0.415072	-1.62274	0.0029789	-0.535268	0.325269	ABA-induced protein
	SnRK2.3	Zm00001d029975	-0.277128	0.334572	0.117762	0.73238	-1.10947	0.00457691	-0.730532	0.0214632	Serine/threonine-protein kinase SRK2C
Ethylene-related genes
Pathway	Gene name	Gene ID	E0vsK0 Log2FC	E0vsK0 pvalue	K6vsK0 Log2FC	K6vsK0 pvalue	E6vsK6 Log2FC	E6vsK6 pvalue	E6vsE0 Log2FC	E6vsE0 pvalue	gene_description
Ethylene signaling	ZmETR2	Zm00001d025050	-0.186953	0.566264	0.53552	0.185209	2.76451	2.65129e-07	3.46977	1.15693e-15	ethylene receptor homolog2
	ZmETR6	Zm00001d051889	-0.197206	0.729286	0.816106	0.150826	0.667137	0.231847	1.66042	0.00105069	Protein EIN4
	ZmEIN1	Zm00001d033625	-1.02623	0.00679613	-0.324278	0.483248	-1.64733	0.000440823	-0.960235	0.00725291	Ethylene-insensitive protein 2
	ZmEIL7	Zm00001d003451	0.596402	0.196834	-0.174917	0.753671	1.49929	0.00186287	0.714782	0.0438431	ETHYLENE INSENSITIVE 3-like 5 protein
	ZmEIL4	Zm00001d020939	0.294783	0.429922	0.861615	0.138522	2.43188	3.15798e-05	2.97898	1.58315e-15	ETHYLENE INSENSITIVE 3-like 3 protein
	ZmEBF2	Zm00001d015778	0.167187	0.65662	0.490514	0.234144	1.26747	0.000889403	1.56637	8.36799e-07	EIN3-binding F-box protein 1
Ethylene biosynthesis	ZmASC2	Zm00001d002592	1.59637	0.510864	2.27176	0.373616	2.94604	0.00803189	3.55625	9.31787e-05	1-aminocyclopropane-1-carboxylate synthase2
	ZmACO3	Zm00001d024852	2.79618	0.480695	NA	NA	5.89817	0.000925805	3.99796	0.00370255	1-aminocyclopropane-1-carboxylate oxidase3
Brassinosteroids-related genes
Pathway	Gene name	Gene ID	E0vsK0 Log2FC	E0vsK0 pvalue	K6vsK0 Log2FC	K6vsK0 pvalue	E6vsK6 Log2FC	E6vsK6 pvalue	E6vsE0 Log2FC	E6vsE0 pvalue	gene_description
BR signaling	ZmBZR2	Zm00001d039439	-0.0837585	0.810707	0.749061	0.197592	1.72734	0.00264971	2.54188	3.38642e-14	Protein BRASSINAZOLE-RESISTANT 1
	ZmBRD1	Zm00001d033180	-0.350176	0.551532	0.142152	0.868666	2.07147	0.00755731	2.54765	7.62784e-07	brassinosteroid-deficient dwarf1
	ZmBZR7	Zm00001d006677	-0.19779	0.870753	1.09286	0.274016	2.19255	0.000385731	3.46318	7.09983e-07	Protein BRASSINAZOLE-RESISTANT 1
	ZmBRI1a	Zm00001d011721	0.66344	0.543366	-1.44567	0.505281	5.45724	2.0626e-07	3.23712	3.79552e-09	brassinosteroid insensitive1a
Auxin-related genes
Pathway	Gene name	Gene ID	E0vsK0 Log2FC	E0vsK0 pvalue	K6vsK0 Log2FC	K6vsK0 pvalue	E6vsK6 Log2FC	E6vsK6 pvalue	E6vsE0 Log2FC	E6vsE0 pvalue	gene_description
Auxin signaling	ZmIAA32	Zm00001d018973	-0.183866	0.54522	-0.033052	0.928283	1.17815	0.00151132	1.3095	2.41145e-06	IAA24-auxin-responsive Aux/IAA family member
	ZmARF10	Zm00001d042267	0.513514	0.0334052	0.777637	0.0158891	1.41083	0.000200128	1.65643	5.57867e-09	Auxin response factor 10
		Zm00001d039120	-0.0851421	0.846283	0.574814	0.21643	2.53097	1.68189e-06	3.17827	2.84076e-12	auxin-like 1 protein
	ZmIAA29	Zm00001d038175	1.19311	0.395669	-0.161139	0.946272	3.60903	0.00266999	2.24518	0.00208939	Auxin-responsive protein
	ZmIAA2	Zm00001d030993	-3.3039	0.404686	-3.16769	0.424384	5.55476	0.016228	5.65863	0.00421034	Auxin-responsive protein IAA4
PP2C genes
Gene ID	E0vsK0 Log2FC	E0vsK0 pvalue	K6vsK0 Log2FC	K6vsK0 pvalue	E6vsK6 Log2FC	E6vsK6 pvalue	E6vsE0 Log2FC	E6vsE0 pvalue	gene_description
Zm00001d009747	-0.223571	0.522006	-0.1919	0.642175	0.729458	0.0966806	0.740293	0.0378754	protein phosphatase homolog15
Zm00001d039163	0.211755	0.465522	-0.103525	0.774358	0.4963	0.192473	0.162593	0.580894	protein phosphatase homolog14
Zm00001d020100	-1.01885	0.0212942	-0.114083	0.8141	0.379226	0.477845	1.25584	0.00584737	protein phosphatase homolog6
Zm00001d011131	0.103359	0.697037	-0.327948	0.498955	0.285795	0.607227	-0.159462	0.660397	Protein phosphatase 2C 16
Zm00001d009626	-0.759098	0.0348723	-0.920017	0.103045	0.206902	0.731319	0.0232072	0.951322	protein phosphatase homolog9
Zm00001d011495	0.0608678	0.914783	-0.465967	0.568164	-0.164779	0.842487	-0.70832	0.18674	Protein phosphatase 2C 37
Zm00001d025055	-0.639257	0.013407	-0.665968	0.0826093	-0.24066	0.582856	-0.282909	0.347663	protein phosphatase homolog11
Zm00001d005609	-0.861855	0.00826952	-0.52376	0.268734	-0.301915	0.614501	0.014226	0.97479	protein phosphatase homolog7
Zm00001d044301	-0.544903	0.118656	-0.197579	0.610833	-0.357598	0.434577	-0.0286042	0.940616	Protein phosphatase 2C ABI2
Zm00001d011132	-0.297772	0.355161	-0.411439	0.258439	-0.442514	0.356373	-0.574683	0.150804	Protein phosphatase 2C 16
Zm00001d042886	-0.639703	0.113674	-0.265441	0.55993	-0.554827	0.325513	-0.203008	0.668652	protein phosphatase homolog3
Zm00001d038846	-0.320505	0.295312	-0.00964437	0.978516	-0.684027	0.139672	-0.39069	0.30334	Protein phosphatase 2C 16
Zm00001d004357	-1.33627	0.00309818	-0.800768	0.110672	-0.8242	0.0624395	-0.311903	0.405459	protein phosphatase homolog10
Zm00001d012401	-0.928832	0.0610204	-0.203144	0.706812	-0.961256	0.0171175	-0.262027	0.446577	protein phosphatase homolog4
Zm00001d044015	-1.28873	0.147563	-0.140815	0.869134	-1.96006	0.0928361	-0.849749	0.492493	protein phosphatase homolog8
AP2/EREB genes
Gene ID	E0vsK0 Log2FC	E0vsK0 pvalue	K6vsK0 Log2FC	K6vsK0 pvalue	E6vsK6 Log2FC	E6vsK6 pvalue	E6vsE0 Log2FC	E6vsE0 pvalue	gene_description
Zm00001d017366	2.15599	0.228691	-3.06393	0.440215	5.7441	0.0333162	0.481127	0.717933	Ethylene-responsive transcription factor ERF053
Zm00001d027925	1.83917	0.326775	1.15347	0.682076	4.24637	5.68808e-05	3.50199	1.24254e-05	Ethylene-responsive transcription factor RAP2-3
Zm00001d034204	NA	NA	-0.122977	0.975957	4.10214	0.0982717	5.16137	0.0263298	AP2-like ethylene-responsive transcription factor ANT
Zm00001d018158	-0.733876	0.548508	-0.528108	0.745221	3.64949	0.00069507	3.83027	1.34526e-06	Ethylene-responsive element binding protein 2
Zm00001d021214	-0.97489	0.559346	-1.72198	0.431815	3.41149	0.0301195	2.61432	0.0304442	Ethylene-responsive transcription factor RAP2-11
Zm00001d002364	-0.294839	0.631079	1.42816	0.113377	2.94282	0.0196986	4.64471	8.46829e-21	Ethylene-responsive transcription factor 4
Zm00001d039324	2.00617	0.0106759	1.47349	0.119822	2.88549	3.34258e-06	2.33042	1.63317e-05	Ethylene-responsive transcription factor CRF4
Zm00001d053859	-1.18833	0.182401	1.35192	0.273189	2.61023	0.100627	5.11778	4.33781e-24	Ethylene-responsive transcription factor 3
Zm00001d009103	0.044654	0.865883	0.358576	0.284892	2.54375	4.24894e-08	2.83763	2.66604e-14	Ethylene-responsive factor-like protein 1
Zm00001d010676	0.189315	0.76066	-0.288023	0.716934	2.53358	3.25901e-05	2.02898	5.48139e-06	Ethylene-responsive transcription factor 12
Zm00001d018305	1.91908	1.19053e-05	1.1483	0.0227123	2.43182	2.87317e-07	1.63965	8.54036e-05	Ethylene-responsive transcription factor RAP2-3
Zm00001d051340	0.543502	0.464086	-0.131788	0.899922	2.3867	0.00784562	1.68823	0.00593059	Ethylene-responsive transcription factor ERF105
Zm00001d026191	-0.410354	0.437699	1.12926	0.152239	2.3436	0.00130405	3.86058	4.15606e-20	Ethylene-responsive transcription factor 1A
Zm00001d021892	0.730745	0.613583	1.692	0.651143	2.29485	0.365456	3.22848	3.48359e-08	Ethylene-responsive transcription factor RAP2-11
Zm00001d049364	-0.817236	0.113931	-0.3705	0.839377	2.17467	0.225825	2.60236	1.12207e-10	Ethylene-responsive transcription factor 4
Zm00001d030862	-0.192773	0.86613	-0.444926	0.806675	1.81514	0.176144	1.54466	0.0347459	Ethylene-responsive transcription factor RAP2-11
Zm00001d002762	-0.398481	0.450161	1.08811	0.1071	1.81168	0.00841558	3.28355	3.95688e-11	Ethylene-responsive transcription factor 2
Zm00001d017462	0.83947	0.145852	0.148479	0.877186	1.62467	0.076206	0.918126	0.0862395	Ethylene-responsive transcription factor 1A
Zm00001d052229	0.556446	0.0540279	0.156582	0.682545	1.5668	0.000634728	1.14776	0.00132889	Ethylene-responsive transcription factor ERF056
Zm00001d020267	0.799757	0.0229875	1.02163	0.0393965	1.53788	0.00215839	1.73633	6.25266e-07	Ethylene-responsive transcription factor ERF056
Zm00001d029940	-0.144165	0.599162	-0.637497	0.147993	1.30986	0.00602612	0.798221	0.00977286	Ethylene-responsive transcription factor ERF105
Zm00001d036536	0.190048	0.654877	0.294467	0.67695	1.29166	0.0586914	1.37556	0.000302922	Ethylene-responsive transcription factor 7
Zm00001d052087	0.442931	0.334651	0.260986	0.494175	1.20161	0.00470458	1.0043	0.0265784	Ethylene-responsive transcription factor RAP2-2
Zm00001d014565	0.172098	0.740951	0.660457	0.338594	1.16459	0.0948826	1.6273	0.00122019	Ethylene-responsive transcription factor 7
Zm00001d002867	-0.973735	0.790347	2.15962	0.382798	0.950547	0.587183	4.02958	0.0337588	Ethylene-responsive transcription factor ERF053
Zm00001d017480	-1.4496	0.0636995	-0.132674	0.881018	0.287465	0.734084	1.57723	0.0279791	Ethylene-responsive transcription factor ERF035

## Sheet: Amylase genes
Amylase genes
Gene name	Gene ID	E0vsK0 Log2FC	E0vsK0 pvalue	K6vsK0 Log2FC	K6vsK0 pvalue	E6vsK6 Log2FC	E6vsK6 pvalue	E6vsE0 Log2FC	E6vsE0 pvalue	gene_description
ZmAMYb5	Zm00001d021702	-0.148175	0.816472	-0.0996391	0.902686	1.551	0.030358	1.57961	0.0031936	Beta-amylase
ZmAMYa2	Zm00001d031794	-0.513137	0.152571	-0.441984	0.53131	1.41324	0.0620061	1.48039	0.00132575	Alpha-amylase 1

## Sheet: Cold-related genes
Cold-related genes
Gene name	Gene ID	E0vsK0 Log2FC	E0vsK0 pvalue	K6vsK0 Log2FC	K6vsK0 pvalue	E6vsK6 Log2FC	E6vsK6 pvalue	E6vsE0 Log2FC	E6vsE0 pvalue	gene_description
ZmCESA6	Zm00001d034770	0.267701	0.378353	0.700149	0.0474341	2.23376	3.46573e-09	2.64912	1.83014e-18	Cellulose synthase-6
/	Zm00001d045557	0.0153855	0.963065	0.759405	0.040677	1.60841	8.08897e-06	2.33878	2.68197e-15	Putative cellulose synthase-like family protein
/	Zm00001d005478	-0.356275	0.219727	0.398025	0.218184	0.678073	0.0628469	1.41693	3.50667e-06	Cellulose synthase A catalytic subunit 5 [UDP-forming]
ZmCESA5	Zm00001d034553	0.180175	0.557431	0.0630932	0.85988	1.39128	0.000649336	1.2588	0.000184305	Cellulose synthase-5
ZmCESA8	Zm00001d019317	0.29055	0.420642	0.373668	0.368298	1.99323	3.24186e-07	2.06062	1.20622e-10	Cellulose synthase-8
ZmCESA2	Zm00001d037636	0.218929	0.685959	0.201664	0.749509	2.91205	9.8731e-09	2.88361	5.00894e-12	Cellulose synthase-2
/	Zm00001d049510	1.52728	0.705817	3.00245	0.44859	8.31299	1.7795e-24	9.72384	3.84252e-19	Putative cellulose synthase-like family protein
ZmCESA1	Zm00001d009795	-0.0800881	0.88004	-0.162347	0.804421	2.43573	6.72558e-06	2.33468	2.41876e-08	Cellulose synthase1
ZmCESA10	Zm00001d032776	-1.37161	0.128565	1.88497	0.0445728	1.91	0.00929136	5.17623	9.66392e-31	cellulose synthase10
/	Zm00001d020852	1.94006	0.00108379	-1.89132	0.079378	2.18687	0.0509614	-1.67429	0.00974663	Cellulose synthase-like protein E1
ZmDREB1.1	Zm00001d006169	2.7916	0.481435	NA	NA	11.3389	9.80099e-18	8.37109	4.35903e-09	CBF3-like protein%3B CRT/DRE binding factor%3B DREB-like protein
ZmDREB1.2	Zm00001d021205	-3.69276	0.350007	0.597588	0.862203	6.00627	1.2512e-10	10.1424	5.61944e-16	Dehydration-responsive element-binding protein 1B
ZmDREB1.3	Zm00001d021208	0.0784505	0.9046	2.93596	0.0150405	3.95486	2.15382e-08	6.80329	3.0663e-61	Dehydration-responsive element-binding protein 1B
ZmDREB1.4	Zm00001d006170	-0.526775	0.693062	0.644831	0.712646	6.46544	3.12888e-05	7.61194	2.53695e-54	CBF6
ZmDREB1.5	Zm00001d021207	-0.416222	0.390657	1.33716	0.058984	2.52225	0.000259443	4.26491	2.88898e-25	DRE-binding protein 3
ZmDREB1.6	Zm00001d036003	-0.635882	0.234063	1.10133	0.1872	2.88483	0.000109913	4.59862	3.19948e-42	DRE-binding protein4
ZmDREB1.10	Zm00001d002618	NA	NA	3.3429	0.39746	4.23337	0.00213739	7.72737	1.28922e-07	Dehydration-responsive element-binding protein 1D
ZmCIPK4	Zm00001d033316	0.367817	0.303736	0.627885	0.262961	2.43819	1.18954e-05	2.67513	6.87907e-18	CBL-interacting serine/threonine-protein kinase 4
ZmCIPK15	Zm00001d052340	0.870996	0.0385054	0.0491472	0.903946	2.28464	6.95621e-10	1.45015	0.000157642	CBL-interacting serine/threonine-protein kinase 10
ZmCIPK6	Zm00001d032155	-0.15052	0.645667	0.253664	0.687226	2.24375	0.000819592	2.62463	1.37127e-10	CBL-interacting serine/threonine-protein kinase 15
ZmCIPK26	Zm00001d015325	-0.0992965	0.745242	-0.315052	0.455783	1.52083	0.000967658	1.28322	0.000151872	CBL-interacting serine/threonine-protein kinase 10
ZmCIPK29	Zm00001d022451	0.569049	0.426133	2.15245	0.0156296	2.72306	0.000106437	4.29222	7.74916e-31	CBL-interacting serine/threonine-protein kinase 11
ZmCIPK20	Zm00001d020496	0.261618	0.496702	-0.0350569	0.942743	2.09625	0.00010661	1.77528	4.43361e-05	CBL-interacting serine/threonine-protein kinase 5
ZmCIPK12	Zm00001d038690	0.676064	0.238984	0.99833	0.0925321	2.65273	3.86695e-06	2.95456	5.58427e-09	CBL-interacting serine/threonine-protein kinase 18
ZmCIPK33	Zm00001d052416	0.329633	0.481065	-0.207615	0.743552	2.3828	2.05465e-05	1.82079	7.88642e-06	Putative CBL-interacting protein kinase family protein isoform 1
ZmCIPK21	Zm00001d006944	0.481353	0.228823	-0.030661	0.955459	1.44605	0.0108827	0.909249	0.0355257	CBL-interacting serine/threonine-protein kinase 1
ZmCIPK14	Zm00001d023353	1.49679	0.0825502	0.0859109	0.956616	3.68981	0.000460973	2.24214	0.00112989	CBL-interacting serine/threonine-protein kinase 10
ZmCIPK23	Zm00001d018799	-0.0773772	0.803922	0.35573	0.299207	0.920376	0.0127949	1.33495	1.80639e-05	CBL-interacting serine/threonine-protein kinase 23
ZmCIPK41	Zm00001d023360	2.7755	0.189997	-1.97519	0.624844	6.85225	0.00023976	2.07945	0.0389062	Putative CBL-interacting protein kinase family protein
ZmCIPK39	Zm00001d023365	-1.05803	0.767418	-2.80744	0.480769	5.81573	0.0304149	4.06114	0.0369379	Putative CBL-interacting protein kinase family protein
ZmMPK8	Zm00001d014658	-0.299023	0.303064	0.00304538	0.992951	-0.489476	0.161001	-0.207041	0.438252	Mitogen-activated protein kinase 1
ZmbZIP68	Zm00001d050018	-0.468761	0.276675	-0.355598	0.454173	-0.71657	0.189715	-0.621676	0.184403	ABSCISIC ACID-INSENSITIVE 5-like protein 5
