# Supplementary material for: ZmEREB92 plays a negative role in seed germination by regulating ethylene signaling and starch mobilization in maize
Source: PLoS Genet. 2023 Nov 17;19(11):e1011052. doi: 10.1371/journal.pgen.1011052 (PMC10691696; doi:10.1371/journal.pgen.1011052)
Supplement: S4 Table — (XLSX) [file pgen.1011052.s022.xlsx]

## Sheet: Sheet1
S4 Table. Genes within 0.5 Mb region acoss ZmEREB92 locus on chromosome 8 assembled by three versions of B73 reference genome.
Chr. 8	B73 RefGen_v3		B73 RefGen_v4		B73 RefGen_v5
No.	Accessions	Position	Accessions	Position	Accessions	Position
1	GRMZM2G173195	120280265..120283923	Zm00001d010670	123786952..123790784	Zm00001eb352530	123504558..123508305
2	GRMZM2G380561	120295135..120298525	Zm00001d010671	123808321..123811312	Zm00001eb352540	123525917..123529216
3	GRMZM2G083016	120299448..120307446	Zm00001d010672	123814340..123816096	Zm00001eb352550	123531759..123536738
4			Zm00001d010673	123817267..123819044
5			Zm00001d010674	123879453..123879920
6	GRMZM2G066041	120397505..120399783	Zm00001d010675	123944597..123946927	Zm00001eb352560	123662341..123664716
7	GRMZM2G066158	120401871..120402850	Zm00001d010676	123949136..123949753	Zm00001eb352570	123666564..123667902
8			Zm00001d010677	123991190..123991610
9	GRMZM2G089355	120634334..120659678	Zm00001d010678	124068184..124073672	Zm00001eb352600	123877437..123882931
10	GRMZM2G388371	120685250..120687468	Zm00001d010679	124099236..124101535	Zm00001eb352610	123908456..123911104
11	AC210266.3_FG001	120636342..120640147	Zm00001d010680	124102246..124103296	Zm00001eb352620	123911729..123930869
12	GRMZM2G179444	120705540..120708026	Zm00001d010681	124135102..124137466	Zm00001eb352630	123942479..123946730
13	GRMZM2G479869	120732737..120738208	Zm00001d010682	124164948..124166575	Zm00001eb352640	123973945..123975551
14	GRMZM2G174347	120487062..120488125			Zm00001eb352580	123729914..123731037
15	GRMZM2G473111	120493272..120497043			Zm00001eb352590	123736148..123739860
