# Supplementary material for: ZmEREB92 plays a negative role in seed germination by regulating ethylene signaling and starch mobilization in maize
Source: PLoS Genet. 2023 Nov 17;19(11):e1011052. doi: 10.1371/journal.pgen.1011052 (PMC10691696; doi:10.1371/journal.pgen.1011052)
Supplement: S5 Table — (XLSX) [file pgen.1011052.s023.xlsx]

## Sheet: Sheet1
S6 Table. List of primers used in this study.
Primers for quantitative real-time PCR
gene name	sequence	gene ID
ZmEREB92 -F	CCGTACTACTTCTTCGGGCA	Zm00001d000339
ZmEREB92 -R	GACGGCGACAGATCCACTAC
ZmEF1a-F	TGGTGTCATCAAGCCTGGTA	Zm00001d009870
ZmEF1a-R	AACATTGTCACCCGGAAGAG
ZmEIL7-F	CATCCTCCCAACAAGCCAAC	Zm00001d003451
ZmEIL7-R	TTCCACATGCGCTTCTTGAG
ZmEIN3-F	ATGGATCAACTTGCCCTGCT	Zm00001d020939
ZmEIN3-R	TCAACTTCTGCAGCTCTG
ZmGA20ox1-F	AGATGGACAAGGTGGTCA	Zm00001d034898
ZmGA20ox1-R	CTACTTCTTCTCCAGCAG
ZmGA20ox6-F	CGGGCTCCTTTCTCGTAAAC	Zm00001d032223
ZmGA20ox6-R	TTGAACACCTTGTACCTGCG
ZmCESA1-F	CGAGACAGTGACTCTTATTTGAAG	Zm00001d009795
ZmCESA1-R	ACTGCACGCATAACAAAACTTC
ZmCESA6-F	CCGTCAGTGTGTGGTCGAAGAAG	Zm00001d034770
ZmCESA6-R	CAATACTGCACTCACGAGGCTG
ZmETR2-F	TGTGCAGATGATGAATGGC	Zm00001d025050
ZmETR2-R	CAACCAAGCTTCTCTAGGAG
ZmBRD1-F	TACTCTGGGTACGAGACTGT	Zm00001d033180
ZmBRD1-R	TGACTACTGTAGCTAGCCTT
ZmEXPA1-F	CGAGTGTGACTGTGAGCAAGAGA	Zm00001d043047
ZmEXPA1-R	GCCTTGCAGGTTTTTGTTTTG
ZmAMYa2-F	TGGTACAACAGGCTCAAGGC	Zm00001d031794
ZmAMYa2-R	ATGTAGCCTTGTGGCGAGAC
ZmSnRK2.3-F	ATGGTTGTTGGCGCATATCC	Zm00001d029975
ZmSnRK2.3-R	GCTGGTCAGGCTCCTCATAT
ZmDREB1.10-F	ATGGACTGGGCGTACTACG	Zm00001d002618
ZmDREB1.10-R	TCAGTAGCTCCAAAGACTG
ZmbZIP68-F	AGGATCTGTCATCGCCAATG	Zm00001d050018
ZmbZIP68-R	CTCCACAACCTTCTCCACAC
ZmCIPK1-F	GCCCGTCCTTTCAGTTTCAC	Zm00001d005748
ZmCIPK1-R	GGAGGAGATGAGCTGGAACG
Primers for cloning promoters
gene name	sequence	gene ID
proZmEIL7-F	AGAACCAAACACCCCCGTAG	Zm00001d003451
proZmEIL7-R	GGAGGATGGGAAGGCTTCTG
proZmCESA6-F	CTCGCGAATTCACATACCCG	Zm00001d034770
proZmCESA6-R	CCGTGCCGTTAATACCTTGC
proZmCESA1-F	AACCACCATGCCAAACTCCA	Zm00001d009795
proZmCESA1-R	CGACCGATGGAGAGACCAAG
proZmEIN3-F	AACAGCAGACTTCATACCAG	Zm00001d020939
proZmEIN3-R	CATCGTTCTCAGTGAGGTTC
proZmBRD1-F	GGGGGAACCAAGGAGTGTTT	Zm00001d033180
proZmBRD1-R	GAGGAGAGGGGAAGAGTGGT
proZmAMYa2-F	ACATTAGTGCATGCGTTTCC	Zm00001d031794
proZmAMYa2-R	TCGTACCTGGAAGAGGACTT
Primers for site-directed mutagenesis
Primer name	Primer sequence (5'-3')
EREB92(ΔEAR-1)-F	GCGTTCGATCTCGCAGCGAACTGCTCACCG
EREB92(ΔEAR-1)-R	CGGTGAGCAGTTCGCTGCGAGATCGAACGC
EREB92(ΔEAR-2)-F	GCCGTCGCTCGAGGCGGACCTGTTCCACCG
EREB92(ΔEAR-2)-R	CGGTGGAACAGGTCCGCCTCGAGCGACGGC
EREB92G194-F	ACCGTGGCGCAGAGCGGCTCCGACTGTTCGT
EREB92G194-R	ACGAACAGTCGGAGCCGCTCTGCGCCACGGT
Primers for yeast one-hybrid assays
Primer name	Primer sequence (5'-3')
pAbAi-KpnI-pEIL7(-1686—-606)-F	AAATGATGAATTGAA AAGCTT ATCACATGATTATTT
pAbAi-SalI-pEIL7(-1686—-606)-F	AGCACATGCCTCGAG GTCGAC AAGAAGAAGGCGGAC
AD-EcoRI-EREB92-F	GCCATGGAGGCCAGT GAATTC ATGGCGCCGAGAACGT
AD-XhoI-EREB92-R	ACGATTCATCTGCAG CTCGAG CTAGGCTTCCGCCTCC
Primers for Dual-Luciferase Reporter
Primer name	Primer sequence (5'-3')
pGreenII62-SK-NotI-EREB92-F	GCTCCACCGCGGT GGCGGCCGC ATGGCGCCGAGAACGTCA
pGreenII62-SK-KpnI-EREB92-R	TCAGCGTACCGAATT GGTACC CTAGGCTTCCGCCTCCGT
pGreenII0800-KpnI-pEIN3-F	CTATAGGGCGAATTG GGTACC GGGCTTGATTTTC
pGreenII0800-NotI-pEIN3-F	ATCTCCACCGCGGT GGCGGCCGC CACCTCAAAGTCTGA
pGreenII0800-KpnI-pCESA1-F	CTATAGGGCGAATTG GGTACC CATTACCATCTACTG
pGreenII0800-NotI-pCESA1-R	ATCTCCACCGCGGT GGCGGCCGC GACCGAATTGGCCTT
pGreenII0800-KpnI-pCESA6-F	CTATAGGGCGAATTG GGTACC GCGAATTCACATAC
pGreenII0800-NotI-pCESA6-R	ATCTCCACCGCGGT GGCGGCCGC ACCGCTTCTCTTTC
pGreenII0800-KpnI-AMYa2-F	CTATAGGGCGAATTG GGTACC CTCTAGCAGATACCA
pGreenII0800-NotI-AMYa2-R	ATCTCCACCGCGGT GGCGGCCGC GAGGTGTGTGTGGTT
pGreenII0800-KpnI-pEIL7-F	CTATAGGGCGAATTG GGTACC TAAGAGGTGTCTAA
pGreenII0800-KpnI-pEIL7-F-P1	CTATAGGGCGAATTG GGTACC ATCAGGCTGGTCAAGG
pGreenII0800-KpnI-pEIL7-F-P2	CTATAGGGCGAATTG GGTACC GAAACATGCACGCGGA
pGreenII0800-NotI-pEIL7-R	ATCTCCACCGCGGT GGCGGCCGC GATAATGTGGTTTG
Probes sequence of EMSA
Probe primer name	Probe primer sequence (5'-3')
pEIL7-A-F	GCTGGTGCTCCCCGTGCCGCCGCCGGTAGCTGCTCGTC
pEIL7-A-R	GACGAGCAGCTACCGGCGGCGGCACGGGGAGCACCAGC
pEIL7-B-F	TGCTCGTCACTACGCGGCGGCGGCGGCTCACTATCAGGC
pEIL7-B-R	GCCTGATAGTGAGCCGCCGCCGCCGCGTAGTGACGAGCA
pAMYa2-A-F	TCAAGAATTTAAGGCGGCGAAAGCCGAC
pAMYa2-A-R	GTCGGCTTTCGCCGCCTTAAATTCTTGA
pAMYa2-B-F	GGCTGTCCCAAGGCGGCGAGATCGATCG
pAMYa2-B-R	CGATCGATCTCGCCGCCTTGGGACAGCC
pAMYa2-C-F	TCGTCGTCTCGCCGCCGCCGCCGCCGCCGCAACGGGTCT
pAMYa2-C-R	AGACCCGTTGCGGCGGCGGCGGCGGCGGCGAGACGACGA
