# Supplementary material for: ZmEREB92 plays a negative role in seed germination by regulating ethylene signaling and starch mobilization in maize
Source: PLoS Genet. 2023 Nov 17;19(11):e1011052. doi: 10.1371/journal.pgen.1011052 (PMC10691696; doi:10.1371/journal.pgen.1011052)
Supplement: S6 Table — (XLSX) [file pgen.1011052.s024.xlsx]

## Sheet: ERFs
S6 Table List of genes used in constructing the phylogenetic trees
The VIII subgroup members of AP2/ERF family in maize, rice and Arabidopsis
Organism	Gene ID	Gene name
Arabidopsis	At1g28370	AtERF11
	At1g03800	AtERF10
	At3g15210	AtERF4/RAP2.5
	At1g53170	AtERF8
	At5g44210	AtERF9
	At1g28360	AtERF12
	At1g50640	AtERF3
	At3g20310	AtERF7
	At1g80580	/
	At5g13910	LEP
	At5g18560	PUCHI
	At1g28160	/
	At1g12890	/
	At1g12980	ESR1
	At1g24590	DRNL
Rice	LOC_Os05g41780	/
	LOC_Os01g58420	OsERF3
	LOC_Os04g57340	/
	LOC_Os04g52090	OsAP2-39
	LOC_Os06g47590	/
	LOC_Os05g41760	MSF1
	LOC_Os02g06330	/
	LOC_Os02g09650	/
	LOC_Os07g47330	FZP
	LOC_Os02g38090	/
	LOC_Os08g07700	/
	LOC_Os02g32040	/
	LOC_Os04g32790	/
Maize	Zm00001d002364	ZmEREB97
	Zm00001d003871	ZmEREB91
	Zm00001d007119	ZmEREB183
	Zm00001d043204	ZmEREB158
	Zm00001d043205	ZmEREB147
	Zm00001d049364	ZmEREB209
	Zm00001d050948	ZmEREB132
	Zm00001d052365	ZmEREB155
	Zm00001d053707	ZmEREB8
	Zm00001d053859	ZmEREB98
	Zm00001d015305	ZmEREB37
	Zm00001d015639	ZmEREB138
	Zm00001d016623	ZmEREB178
	Zm00001d036536	ZmEREB19
	Zm00001d038584	ZmEREB42
	Zm00001d038585	ZmEREB196
	Zm00001d022488	bd1
	Zm00001d010676	ZmEREB93
	Zm00001d000339	ZmEREB92
	Zm00001d012584	ZmEREB29
	Zm00001d012585	ZmEREB83
	Zm00001d024324	ZmEREB54
	Zm00001d024436	ZmEREB51
	Zm00001d025298	ZmEREB125
	Zm00001d026271	ZmEREB205

## Sheet: EILs
Supplemental Data Set S1 List of genes used in constructing the phylogenetic trees
The EIL family members in maize, rice and Arabidopsis
Organism	Gene ID	Gene name
Arabidopsis	AT1G73730	AtEIL3
	AT5G65100	AtEIL5
	AT5G10120	AtEIL4
	AT2G27050	AtEIL1
	AT5G21120	AtEIL2
	AT3G20770	AtEIN3
Rice	LOC_Os09g31400	OsEIL3
	LOC_Os08g39830	OsEIL4
	LOC_Os04g38400	OsEIL6
	LOC_Os07g48630	OsEIL2
	LOC_Os07g17160	/
	LOC_Os07g12210	/
	LOC_Os03g20780	OsEIL1b
	LOC_Os03g20790	OsEIL1/MHZ6
	LOC_Os02g36510	OsEIL5
Maize	Zm00001d020939	ZmEIL4
	Zm00001d031445	ZmEIL13
	Zm00001d003451	ZmEIL7
	Zm00001d016924	ZmEIL8
	Zm00001d050861	ZmEIL5
	Zm00001d022530	ZmEIL6
	Zm00001d007188	ZmEIL2
	Zm00001d047563	ZmEIL1
	Zm00001d028974	ZmEIL3

## Sheet: AMYas
S1 Table. List of genes used in constructing the phylogenetic trees.
The α-amylase genes in maize, rice and Arabidopsis
Organism	Gene ID	Gene name
Arabidopsis	AT1G76130	AMY2
	AT1G69830	AMY3
	AT4G25000	AMY1
Rice	LOC_Os02g52700	RAmy1A
	LOC_Os02g52710	RAmy1B
	LOC_Os01g25510	RAmy1C
	LOC_Os06g49970	RAmy2A
	LOC_Os09g28400	RAmy3A
	LOC_Os09g28420	RAmy3B
	LOC_Os08g36900	RAmy3C
	LOC_Os08g36910	RAmy3D
	LOC_Os04g33040	RAmy3E
	LOC_Os01g51754	RAmy3F
Maize	Zm00001d003851	gpm123
	Zm00001d043662	/
	Zm00001d018159	/
	Zm00001d020351	/
	Zm00001d020350	/
	Zm00001d005890	ZmAMYa3
	Zm00001d031794	ZmAMYa2
