# Supplementary material for: ZmEREB92 plays a negative role in seed germination by regulating ethylene signaling and starch mobilization in maize
Source: PLoS Genet. 2023 Nov 17;19(11):e1011052. doi: 10.1371/journal.pgen.1011052 (PMC10691696; doi:10.1371/journal.pgen.1011052)
Supplement: S1 Data — (XLSX) [file pgen.1011052.s025.xlsx]

## Sheet: Sheet1
gene_id	WT_0h_1_count	WT_0h_2_count	WT_0h_3_count	WT_6h_1_count	WT_6h_2_count	WT_6h_3_count	e92_0h_1_count	e92_0h_2_count	e92_0h_3_count	e92_6h_1_count	e92_6h_2_count	e92_6h_3_count	WT_0h_1_fpkm	WT_0h_2_fpkm	WT_0h_3_fpkm	WT_6h_1_fpkm	WT_6h_2_fpkm	WT_6h_3_fpkm	e92_0h_1_fpkm	e92_0h_2_fpkm	e92_0h_3_fpkm	e92_6h_1_fpkm	e92_6h_2_fpkm	e92_6h_3_fpkm	e92_0hvsWT_0h_e92_0h	e92_0hvsWT_0h_WT_0h	e92_0hvsWT_0h_log2FoldChange	e92_0hvsWT_0h_pvalue	e92_0hvsWT_0h_padj	WT_6hvsWT_0h_WT_6h	WT_6hvsWT_0h_WT_0h	WT_6hvsWT_0h_log2FoldChange	WT_6hvsWT_0h_pvalue	WT_6hvsWT_0h_padj	e92_6hvsWT_6h_e92_6h	e92_6hvsWT_6h_WT_6h	e92_6hvsWT_6h_log2FoldChange	e92_6hvsWT_6h_pvalue	e92_6hvsWT_6h_padj	e92_6hvse92_0h_e92_6h	e92_6hvse92_0h_e92_0h	e92_6hvse92_0h_log2FoldChange	e92_6hvse92_0h_pvalue	e92_6hvse92_0h_padj	gene_name	gene_description
Zm00001d029778	597076	135090	507288	279694	536579	447279	268410	414749	195635	169771	338299	147719	76663.4	12076.6	53190.6	25077.2	46841.1	53493.3	21742.3	42078.7	16930.4	16118.5	28513.5	13875.5	273934	480721	-0.811375	0.116005	0.659572	403403	456241	-0.177576	0.748524	0.999774	201320	437970	-1.12134	0.00959614	0.111604	209542	298484	-0.510411	0.183776	0.582283	metallothionein2	metallothionein2
Zm00001d002768	435378	364605	406222	133446	413112	390183	216024	533810	244953	113253	344463	237459	86760.4	50587.1	66105.9	18569.4	55970.3	72424.5	27158.5	84054.3	32900.3	16688.1	45059.8	34617.6	315354	442425	-0.488464	0.231441	0.816032	304959	421281	-0.466168	0.319932	0.999774	214249	330927	-0.627223	0.24215	0.642933	223372	343640	-0.621451	0.160928	0.549637	oleosin1	Oleosin Zm-I
Zm00001d034413	141383	157554	212199	658763	327949	166288	155917	752091	236539	118675	574922	168313	7742.17	6006.98	9489.22	25190.2	12209.7	8481.8	5386.51	32542.7	8730.31	4805.37	20666.4	6742.73	372152	183888	1.01706	0.216184	0.800593	344221	175326	0.973297	0.0211669	0.807945	260098	374997	-0.527827	0.364126	0.753261	271487	405503	-0.578836	0.568683	0.873424	globulin2	Globulin-2
Zm00001d037894	471855	335219	424274	225104	245134	209462	317893	408670	250750	149304	237219	224363	47417.4	23454.1	34817.5	15796.1	16748.2	19606.3	20153.9	32450.4	16983.7	11094.4	15648.4	16494.3	301416	456016	-0.597328	0.0802883	0.574104	214028	433969	-1.01979	0.00235891	0.281423	190545	232672	-0.288165	0.38256	0.766858	198285	328454	-0.728116	0.0218242	0.174504	dehydrin1	Dehydrin DHN1
Zm00001d037988	114490	242598	179606	188244	141002	70429	243355	176905	300998	118865	134692	245961	13283	19596.4	17016.5	15250.6	11122.1	7610.99	17812.2	16217.6	23537.1	10197.3	10258	20876	215554	185803	0.214274	0.411111	0.922325	120499	177574	-0.559403	0.103509	0.999774	158082	131085	0.270164	0.533989	0.850713	164451	234980	-0.514884	0.127785	0.493278	embryo specific protein1	embryo specific protein1
Zm00001d003190	466388	325286	276944	171286	135706	180142	20224	55639	113775	22773	137619	41098	38098.1	18500.5	18474.4	9770.46	7536.85	13706.7	1042.25	3591.32	6264.19	1375.56	7379.48	2456.01	58063.5	398206	-2.77782	2.38732e-08	7.66216e-06	156628	378778	-1.27402	0.00120308	0.183583	60703	170476	-1.48973	0.00832746	0.10129	63394.3	63325.2	0.00157001	0.9985	0.99937	chitinase A1	Endochitinase A
Zm00001d021668	147421	126699	185192	124716	186895	143093	179634	114822	168505	65613	104531	144391	10522.3	6296.3	10794.3	6215.98	9069.49	9513.29	8088.87	6475.8	8106.34	3462.92	4897.64	7539.52	137948	167741	-0.282105	0.316211	0.879552	143379	159778	-0.156237	0.64566	0.999774	98830.3	155724	-0.655969	0.102926	0.43522	102889	150359	-0.547325	0.0877581	0.408142	translation initiation factor1	Protein translation factor SUI1 homolog
Zm00001d033447	119893	102425	100478	148138	78426	121664	48229	176967	92137	51397	140420	56392	5576.33	3316.82	3816.35	4811.26	2479.99	5270.83	1415.18	6503.77	2888.36	1767.64	4287.21	1918.78	101380	118377	-0.223617	0.61845	0.971335	111325	112718	-0.0179388	0.961961	0.999774	75783.1	121292	-0.678537	0.146982	0.518046	78968.3	110486	-0.484514	0.3095	0.718438	globulin1	Globulin-1 S allele
Zm00001d040292	51989	198165	139260	11873	148718	109340	221290	10219	22843	124837	9396	187826	16943.2	44964.7	37062.3	2701.97	32952	33191.3	45498.2	2631.54	5017.63	30083.6	2010.1	44780.8	70429.4	131038	-0.895738	0.323735	0.884725	87428.3	125474	-0.521218	0.436648	0.999774	104658	94694.5	0.144318	0.913258	0.979456	108502	76705.7	0.500289	0.730342	0.933946	-	Protein induced upon tuberization
Zm00001d035000	150462	99904	119691	62474	119452	110322	95570	110530	88998	40837	59633	66768	36210.8	16740	23523.1	10499	19545.2	24730.6	14510.5	21018.9	14436.2	7267.21	9420.84	11755.3	90328.1	137781	-0.60913	0.0620071	0.51323	94023.7	131074	-0.479288	0.247806	0.999774	52366.8	102101	-0.963268	0.0202589	0.177296	54487.7	98441.1	-0.853328	0.00379123	0.0481749	-	seed maturation protein
Zm00001d015327	54497	66616	66932	122765	83421	90818	84669	82117	44946	96256	125334	69403	2147.37	1827.57	2153.72	3377.89	2234.83	3333.25	2104.78	2556.73	1193.68	2804.56	3241.86	2000.62	64631.4	67333	-0.0590806	0.847119	0.989379	93557.1	64213.1	0.542978	0.0635376	0.999774	90182.4	101853	-0.175564	0.622572	0.889323	93713.9	70420.8	0.412268	0.209129	0.617995	ubiquitin1	ubiquitin1
Zm00001d026037	98781	123775	126557	8621	70327	48766	90957	79526	99718	28195	28933	78430	27349.5	23860	28614.4	1666.75	13238.3	12576.4	15887.7	17398.2	18608.5	5772.32	5258.49	15885.9	81469.6	124811	-0.615411	0.00515752	0.133219	41063.7	119040	-1.53552	0.00760732	0.525062	43208.6	44479.5	-0.0418226	0.949836	0.987914	44964	88801.1	-0.981815	0.0127848	0.120857	-	Seed maturation protein
Zm00001d027740	106692	82528	97728	26258	64264	66477	64167	72158	80413	23762	31120	86226	8115.08	4370.43	6070.18	1394.63	3323.25	4709.71	3079.08	4336.74	4122.39	1336.43	1553.79	4797.91	65980.4	105747	-0.680504	0.0213141	0.303819	51244.1	100664	-0.974104	0.0303113	0.911599	44964.5	55636.9	-0.307254	0.594279	0.877855	46824.9	71918.7	-0.619094	0.14897	0.529192	responsive to abscisic acid30	Rab28 protein
Zm00001d006796	85675	57812	55209	36803	55136	63039	58493	79475	83896	29074	51007	74679	5269.58	2475.72	2773.02	1580.67	2305.64	3611.54	2269.73	3862.52	3477.96	1322.3	2059.41	3360.26	67990.3	74117.8	-0.124483	0.718392	0.979503	50359	70498.5	-0.485346	0.246466	0.999774	48657.9	54729.9	-0.16965	0.714897	0.923683	50674.4	74111.1	-0.548433	0.131151	0.49954	-	NAD(P)-binding Rossmann-fold superfamily protein
Zm00001d046767	50534	54844	53209	36846	71869	52866	86848	68289	68582	42079	59254	81164	2955.19	2233.02	2541.02	1504.63	2857.44	2879.65	3204.13	3155.51	2703.17	1819.57	2274.63	3472.3	67349.5	57226.5	0.234997	0.31091	0.87702	51131.1	54547	-0.0933019	0.786233	0.999774	57377.8	55497.7	0.0480668	0.907647	0.978	59709.2	73398.8	-0.297807	0.321571	0.726381	zinc finger protein1	Zinc finger protein1
Zm00001d025753	55469	62784	79022	41728	69715	53201	37143	96106	58071	31892	80319	18972	4356.71	3433.36	5068.48	2288.62	3722.8	3892.15	1840.49	5964.54	3074.18	1852.22	4141.12	1090.12	60386.9	70925.9	-0.232086	0.54924	0.961045	52048.3	67625.3	-0.377716	0.253883	0.999774	39798.9	56515.5	-0.505914	0.309665	0.708421	41451.8	65812.3	-0.666913	0.157504	0.543163	chitinase B1	chitinase B1
Zm00001d017545	45776	27984	38975	46971	75036	61189	58431	68154	35684	49141	78465	27743	1465.88	623.924	1019.22	1050.33	1633.67	1825.14	1180.46	1724.53	770.186	1163.61	1649.41	649.93	49946.2	42115	0.246052	0.510275	0.951726	58127.3	40057.6	0.537151	0.16763	0.999774	47714.2	63129.5	-0.403889	0.345194	0.738483	49609	54421.6	-0.133566	0.724038	0.932145	-	SEC14 cytosolic factor family protein / phosphoglyceride transfer family protein
Zm00001d013494	59088	46249	55828	10970	45570	50523	58604	84808	52429	26002	39625	60593	9885.82	5387.37	7627.59	1281.61	5183.55	7873.43	6185.71	11211.6	5912.17	3216.79	4351.85	7416.32	60661.4	59333.1	0.0319459	0.924519	0.995471	35465.5	56485.2	-0.671466	0.212034	0.999774	39749.7	38488.8	0.0465143	0.936487	0.985053	41381.3	66104.9	-0.675778	0.0682362	0.355843	oleosin3	Oleosin Zm-II
Zm00001d009700	64618	42583	47226	67860	63363	58321	38958	49978	42959	23328	40007	34498	12105.8	5554.39	7225.06	8877.47	8070.66	10177.1	4604.52	7398.36	5424.43	3231.6	4920.01	4728.08	40480.5	57588.6	-0.508547	0.128977	0.684973	59698.1	54778.9	0.124075	0.725708	0.999774	30441.4	64929.1	-1.09282	0.00111096	0.0235394	31683.7	44119.1	-0.477646	0.107829	0.454402	-	Probable desiccation-related protein LEA14
Zm00001d045988	89111	39574	57774	24212	46374	66338	82048	43008	25353	27064	24689	33797	16794.9	5193	8892.03	3186.5	5942.32	11645.8	9755.82	6404.93	3220.61	3771.73	3054.51	4659.91	44638.5	71116	-0.671874	0.131911	0.688941	45586.3	67554.9	-0.567468	0.276671	0.999774	26982.1	49543.3	-0.876678	0.0689037	0.351903	28032	48630.3	-0.794793	0.0315942	0.222805	-	Oleosin Zm-II
Zm00001d013568	29416	37909	54595	29534	46969	32013	69985	43753	55975	45790	37941	56197	3477.28	3120.04	5270.24	2437.89	3774.87	3524.88	5219.27	4086.78	4459.76	4002.47	2944.12	4859.84	50573.8	43501.9	0.217317	0.43175	0.926304	33989.6	41499.5	-0.288006	0.394443	0.999774	44218.9	36904.3	0.260873	0.469331	0.817596	45927.8	55119.2	-0.263198	0.338773	0.739183	responsive to abscisic acid15	Glycine-rich RNA-binding%2C abscisic acid-inducible protein
Zm00001d003247	35674	28385	32143	40125	54477	47661	38044	55822	57665	30231	61537	47384	1473.09	816.069	1083.89	1156.99	1529.41	1833.17	991.087	1821.38	1604.91	923.063	1668.03	1431.4	46558.8	35402.5	0.395217	0.218287	0.803295	45171.2	33703.6	0.422509	0.213142	0.999774	43134.7	49081.5	-0.186322	0.619272	0.888244	44917.8	50750.6	-0.176126	0.591359	0.884766	malate synthase1	malate synthase1
Zm00001d022278	26386	70864	47728	29100	57166	25457	57066	35860	69888	31480	25333	51110	2089.93	3907.91	3087.12	1609.49	3078.44	1878.13	2851.57	2244.33	3730.97	1843.72	1317.15	2961.53	48395.3	49514.7	-0.0330009	0.913417	0.995089	34190.8	47363.8	-0.470181	0.207541	0.999774	34272	37077.9	-0.113541	0.791363	0.946448	35614.4	52758.2	-0.566948	0.0958604	0.425775	-	1-Cys peroxiredoxin PER1
Zm00001d017021	49935	51468	49868	19836	54617	47352	38675	53345	39535	28727	37324	45290	5201.83	3732.93	4242.24	1442.92	3868.25	4594.64	2541.74	4391	2775.84	2212.81	2552.29	3451.49	40568.1	54773.9	-0.433147	0.136564	0.697637	39305.6	52197.7	-0.409259	0.337845	0.999774	34947.6	42650.9	-0.287374	0.53553	0.851087	36351.2	44211.9	-0.28242	0.363463	0.758424	-	Late embryogenesis abundant protein 3
Zm00001d027832	80533	52687	57444	28488	33284	39152	25894	62180	35995	11120	12887	68594	7137.63	3251.21	4157.64	1763.11	2005.63	3232.18	1447.87	4354.61	2150.23	728.764	749.762	4447.53	39115.5	71154.8	-0.863227	0.0371527	0.405909	32613	67679.9	-1.05329	0.00753618	0.522724	29814.9	35462.2	-0.250247	0.697152	0.915674	31065.3	42628.4	-0.456514	0.601693	0.88817	-	Embryonic protein DC-8
Zm00001d000508	20635	75051	52071	66651	56512	40075	62944	1	8	44015	0	63140	3035.71	7687.29	6255.66	6846.98	5652.38	5491.5	5841.96	0.116245	0.793245	4788.05	0	6795.37	17127.8	49800.4	-1.53985	0.557529	0.962143	50370.9	47680.3	0.0791816	0.834112	0.999774	34929.8	54786.8	-0.649412	0.791574	0.946448	36194.7	18649.1	0.95656	0.792555	0.951278	-	-
Zm00001d027652	33304	39078	32523	11764	28964	35053	50383	61957	74143	28595	27128	35474	2727.64	2228.36	2175.22	672.796	1612.82	2674.11	2603.3	4009.59	4092.83	1731.74	1458.48	2125.47	56862.1	37678.8	0.593719	0.0262097	0.33991	25045.8	35924.2	-0.520408	0.2513	0.999774	28733.4	27201.9	0.0790415	0.871322	0.967756	29853.8	61983.9	-1.05398	0.000254296	0.00485864	TIP1-1	Aquaporin TIP1-1
Zm00001d039933	88111	33997	52369	18807	33098	51010	23522	45050	29031	10681	20262	28248	17785	4777.77	8632.16	2650.82	4542.13	9590.48	2995.34	7185.16	3949.54	1594.18	2684.71	4171.23	30498.8	67100.5	-1.13757	0.0112013	0.215209	34388.5	63708.5	-0.88957	0.0997164	0.999774	18583.4	37382.7	-1.00835	0.0566993	0.318405	19357	33238.2	-0.779976	0.0517816	0.302721	-	16.9 kDa class I heat shock protein 1
Zm00001d008620	52268	35746	48414	28022	41263	31721	15137	48418	26249	18448	57053	4848	5115.56	2435.83	3869.46	1915.11	2745.7	2891.79	934.644	3744.4	1731.54	1335.09	3665.45	347.115	28570.2	50606.7	-0.824827	0.063103	0.517095	31844.1	48155.7	-0.596675	0.0968917	0.999774	24081.9	34587.6	-0.522297	0.411271	0.782688	25098.1	31136.4	-0.311019	0.719441	0.929684	-	Metallothionein-like protein 2A
Zm00001d038999	25713	31983	31860	24418	45886	37850	39035	36555	43507	20045	36140	31517	949.782	822.531	961.035	629.823	1152.36	1302.26	909.651	1066.93	1083.16	547.495	876.296	851.666	36012	32032.8	0.168934	0.447056	0.931631	34485.3	30550.6	0.174771	0.612376	0.999774	27282.5	37441.1	-0.456639	0.255434	0.659261	28401.3	39252.5	-0.466823	0.0949639	0.423815	-	drought-induced 19
Zm00001d034027	45691	27504	42433	18904	31628	40293	42346	48609	20992	23630	26260	18514	4216.83	1767.31	3198.02	1218.28	1984.55	3463.75	2465.57	3544.79	1305.78	1612.58	1590.89	1250	34501.1	43167.4	-0.323297	0.41715	0.922681	29856.9	41061.1	-0.459717	0.309495	0.999774	21316.9	32448.1	-0.606118	0.159918	0.540202	22142.1	37589.5	-0.763524	0.0278763	0.205316	-	Ethylene-responsive protein
Zm00001d019163	21370	34868	19417	20559	37075	25336	32002	35105	42412	26855	37703	37846	706.754	802.883	524.406	474.791	833.642	780.483	667.713	917.383	945.397	656.736	818.523	915.665	33275.9	26565.6	0.324901	0.222217	0.806863	26070.2	25363.7	0.0396254	0.906363	0.999774	32011.9	28297.7	0.177929	0.622858	0.889602	33299.1	36272.2	-0.123377	0.651153	0.907088	-	Stachyose synthase
Zm00001d051459	39581	33910	34673	27027	42141	31175	34319	32106	26778	18312	22110	25245	3481.76	2076.83	2490.72	1660.15	2520.3	2554.35	1904.56	2231.6	1587.64	1191.1	1276.71	1624.58	28293.3	39643.9	-0.486624	0.0826687	0.580902	31595.5	37750.4	-0.256766	0.440402	0.999774	20601.7	34311	-0.735905	0.0331122	0.236922	21421.2	30833.3	-0.525443	0.0494594	0.294884	OBAP1A	Oil body-associated protein 1B
Zm00001d048348	33336	43745	53219	3774	25123	24484	47980	21963	38510	13064	14425	39347	8764.38	8007.52	11426.1	692.862	4490.7	5995.87	7958.24	4562.66	6824.07	2539.72	2489.52	7567.85	31929	46449.9	-0.540791	0.0572236	0.497527	17600.2	44312.5	-1.33215	0.0218389	0.812138	21301.4	19086.6	0.158398	0.813338	0.952306	22171.8	34800.7	-0.650405	0.119774	0.47826	-	transcription activator-related
Zm00001d034002	47034	36409	36352	18294	33677	26986	24153	34312	35106	9559	16733	31940	3948.63	2128.16	2492.21	1072.46	1922.22	2110.25	1279.25	2276.14	1986.45	593.402	922.145	1961.65	28728.2	44228.1	-0.62249	0.0548964	0.486045	25109.2	42096	-0.745469	0.049267	0.999774	18408.6	27261	-0.566458	0.251681	0.654667	19176.5	31314.2	-0.707479	0.0826388	0.394858	-	Late embryogenesis abundant protein D-34
Zm00001d016469	17181	20113	19906	24899	28790	27557	36353	27185	49820	31564	29473	33881	549.997	448.281	520.377	556.585	626.598	821.686	734.178	687.638	1074.92	747.148	619.338	793.453	33883.5	20538.3	0.722297	0.00584284	0.14533	25842	19583	0.400106	0.16648	0.999774	29850.5	28092.8	0.0875676	0.790425	0.946448	31005.4	36939.2	-0.252643	0.357487	0.754186	-	Gamma-glutamylcyclotransferase 2-2
Zm00001d027619	36012	27385	25237	12923	41219	35469	20566	25813	35943	11786	22005	41389	1466.4	776.389	839.199	367.456	1141.14	1345.29	528.328	830.543	986.464	354.874	588.19	1232.94	25053.1	32792.8	-0.388375	0.247494	0.832382	28976.5	31207.3	-0.107003	0.822231	0.999774	23753.4	31435.6	-0.40426	0.474171	0.819904	24748	27312.3	-0.142241	0.732011	0.934595	beta amylase2	beta amylase2
Zm00001d033210	22871	24951	26350	18559	26541	21628	37927	35539	46869	15585	26380	30096	1157.22	878.985	1088.77	655.728	913.029	1019.32	1210.68	1420.87	1598.38	583.098	876.19	1114.02	36342.2	26746.3	0.442327	0.0678847	0.532491	21108.9	25495.7	-0.272405	0.367997	0.999774	22547.2	22931.1	-0.0243503	0.949147	0.987723	23472.9	39614.8	-0.755044	0.0127588	0.120699	chaperone DNA J2	Chaperone protein dnaJ 3
Zm00001d008268	32282	25528	22674	38529	27559	34646	24007	28255	29152	17498	32923	16180	2754.51	1516.57	1579.91	2295.66	1598.75	2753.58	1292.32	1905.01	1676.54	1104.01	1844.06	1009.98	24848.3	29705	-0.257539	0.402973	0.920529	32126	28273	0.184325	0.60941	0.999774	20499.3	34973.3	-0.770662	0.0493443	0.296586	21333.3	27083.9	-0.3443	0.26738	0.680863	cystatin4	cystatin4
Zm00001d007411	34192	30046	41348	11355	34074	26815	38926	23383	35666	13265	13147	22424	3820.51	2337.46	3772.88	885.974	2588.54	2790.85	2744.01	2064.5	2686.04	1095.99	964.306	1833	29125.5	38529.2	-0.403641	0.147701	0.714649	23175.8	36701.6	-0.663234	0.136148	0.999774	15448.5	25139.4	-0.702476	0.148823	0.521411	16061.3	31745.9	-0.983004	0.0014936	0.0221528	-	NADH-ubiquinone reductase complex 1 MLRQ subunit
Zm00001d039364	1905	39347	30832	22523	36664	1640	27506	29183	32602	18621	25378	51080	107.067	1539.69	1415.09	883.94	1400.99	85.8549	975.295	1296.01	1235	773.864	936.286	2100.21	27131.1	23487	0.208069	0.827949	0.987682	17346.3	22540.9	-0.377926	0.769669	0.999774	30117.4	18790.1	0.680598	0.342822	0.736674	31353.8	29572.5	0.0843807	0.820366	0.95861	-	-
Zm00001d035945	41700	21299	28579	18654	41426	46549	20052	24680	21892	13005	21811	15111	5246.54	1865.77	2936.34	1638.88	3543.6	5455.18	1591.64	2453.58	1856.46	1209.9	1801.38	1390.86	20409.8	34653.8	-0.763735	0.0380002	0.411013	34955.9	32934.2	0.0859538	0.860967	0.999774	15477	37964.4	-1.2945	0.00497966	0.0710927	16104	22244.4	-0.465999	0.103488	0.445088	-	-
ZeamMr002	35012	1719	995	163088	6685	3404	1368	1396	1494	60673	34098	2662	925.167	31.6257	21.4708	3009.28	120.099	83.7827	22.8054	29.1479	26.6082	1185.5	591.457	51.4593	1292.87	16106.6	-3.639	NA	1	49697.1	15199	1.70916	NA	1	30368.2	54434.6	-0.84198	0.578719	0.871192	31382.4	1409.16	4.47705	1.44689e-05	0.000376075	-	rrn2626S ribosomal RNA
Zm00001d038870	40397	34496	33571	19074	19970	23792	24225	23031	27037	9894	12615	34927	3799.22	2258.79	2578.29	1252.63	1276.91	2084.19	1437.34	1711.5	1713.82	688.05	778.797	2403.03	22479.2	39780.5	-0.82345	0.00253123	0.083077	20249	37878.5	-0.903544	0.0098727	0.613605	18303.1	22023.4	-0.266942	0.607818	0.883407	19059.1	24501.9	-0.362423	0.389683	0.776715	lea protein group3	Late embryogenesis abundant protein%2C group 3
Zm00001d008241	29429	35927	40429	9180	24764	27097	25739	24486	23062	11941	15985	27719	6623.93	5630.18	7431.13	1442.85	3789.62	5680.98	3654.94	4354.88	3498.64	1987.39	2361.8	4564.26	22232.2	37873.2	-0.768536	0.00121669	0.051739	20052	36119.6	-0.849068	0.0614926	0.999774	17578.4	21770.7	-0.308572	0.559219	0.862309	18295.3	24229.7	-0.405306	0.232233	0.646273	-	Embryonic protein DC-8
Zm00001d023343	84301	28722	19802	9311	9722	34486	12362	35033	16469	14437	21738	3741	8772.07	2080.87	1682.68	676.555	687.797	3342.52	811.535	2880.48	1155.04	1110.83	1484.84	284.78	20317.2	52275.6	-1.36344	0.16672	0.747498	18726.9	49558.8	-1.40404	0.217768	0.999774	12191.7	20392.7	-0.742127	0.27583	0.679739	12667.1	22140.3	-0.80556	0.118069	0.475727	phospholipid transfer protein homolog1	phospholipid transfer protein homolog1
Zm00001d013384	38309	27119	26229	22996	28694	32228	20276	17235	23511	12445	17104	21570	4132.93	2037	2310.79	1732.39	2104.66	3238.56	1380.03	1469.22	1709.58	992.782	1211.28	1702.39	18365.4	34067.3	-0.891361	0.00405828	0.112944	27079.8	32411.1	-0.259274	0.503679	0.999774	16049.8	29439.7	-0.875198	0.0264387	0.209019	16698.7	20019	-0.261642	0.360994	0.756497	-	plant/MUD21-2 protein
Zm00001d033623	19391	26423	13438	26877	30831	20338	12673	29989	27137	18116	32586	20238	458.675	435.159	259.574	443.938	495.823	448.1	189.118	560.512	432.641	316.861	505.972	350.207	21775.8	21068.5	0.0476187	0.901419	0.994837	24185.6	20098.5	0.267068	0.393577	0.999774	21931.7	26280.9	-0.260989	0.432026	0.796422	22824.1	23736.9	-0.0565481	0.881025	0.975357	lipoxygenase3	Lipoxygenase
Zm00001d053838	16436	22638	21462	17214	26355	22324	16821	19008	20318	32093	34743	24522	671.017	643.482	715.532	490.745	731.535	848.928	433.249	613.185	559.088	968.835	931.099	732.396	17105.4	21517.4	-0.33107	0.164508	0.743477	20942.5	20529.9	0.0286833	0.925996	0.999774	28480.2	22748.2	0.324225	0.354682	0.746039	29579.3	18644.5	0.665858	0.0106312	0.105136	ubiquitin2	ubiquitin2
Zm00001d043730	24307	31141	26558	19994	28787	36044	6890	32745	18406	15493	27728	5544	2038.81	1818.61	1819.13	1171.07	1641.64	2816.05	364.598	2170.25	1040.56	960.912	1526.71	340.191	18602.6	29282.2	-0.654544	0.160493	0.736623	27726.4	27929.4	-0.0105496	0.977232	0.999774	14859.4	30139.3	-1.02025	0.0589877	0.323436	15452.7	20274.8	-0.391797	0.467427	0.825466	-	Dehydrin Xero 1
Zm00001d003801	18514	14914	16683	76218	18163	22363	6789	27279	14701	9845	34757	10085	1012.65	567.956	745.169	2911.08	675.432	1139.33	234.268	1178.98	541.96	398.178	1247.94	403.541	15597.7	18427.9	-0.240569	0.602739	0.968199	35483.3	17544.3	1.01616	0.0395804	0.997686	16558.1	38739.1	-1.22625	0.0406221	0.266315	17267.4	16999.1	0.0226274	0.965202	0.994082	-	Vicilin-like seed storage protein
Zm00001d006008	13475	22258	22800	20187	24671	16356	21385	30076	34390	12618	27488	24518	473.689	544.769	654.518	495.534	589.639	535.555	474.267	835.417	814.815	327.988	634.307	630.526	26298.2	20592.2	0.352839	0.226105	0.809884	19008.5	19660.9	-0.0487003	0.859938	0.999774	20080.3	20651.8	-0.040485	0.913719	0.979456	20917.3	28667.3	-0.454697	0.18505	0.584287	-	Heat shock protein 90-2
Zm00001d028998	20688	27943	23968	19414	22670	20965	15154	27174	33812	9952	20840	17523	1258.43	1183.44	1190.59	824.636	937.555	1187.86	581.549	1306.12	1386.25	447.634	832.145	779.779	23428.6	25835.2	-0.14108	0.669093	0.975753	20009.8	24647.1	-0.300735	0.277464	0.999774	14999.3	21751.2	-0.53618	0.154415	0.530236	15621.9	25541.9	-0.709283	0.0554987	0.315094	-	hydroxyproline-rich glycoprotein family protein
Zm00001d033612	35316	29444	23287	12504	26931	26851	13609	33644	16609	8728	21084	11761	6242.42	3623.6	3361.38	1543.36	3236.45	4420.83	1517.6	4699.02	1978.73	1140.77	2446.39	1520.82	20216.3	32406.1	-0.680759	0.100577	0.624951	21512.7	30848.6	-0.520024	0.228854	0.999774	12785.4	23359.6	-0.869491	0.0648231	0.340732	13319	22030.4	-0.725974	0.083582	0.397829	oleosin4	oleosin4
Zm00001d035201	12958	26881	20572	14678	18979	23350	33233	20394	29989	13426	18485	23480	558.414	806.539	723.963	441.695	556.066	937.275	903.518	694.447	871.048	427.826	522.912	740.234	24880.2	20945.2	0.248356	0.312982	0.878591	18546.4	20015.8	-0.110058	0.762348	0.999774	17393.1	20163.8	-0.213226	0.606941	0.883153	18096.7	27118.4	-0.583564	0.0441159	0.275601	60S acidic ribosomal protein P0	60S acidic ribosomal protein P0
Zm00001d034601	21035	33539	24235	13782	17844	22678	19373	19394	18443	18936	22974	23556	1149.87	1276.49	1081.86	526.084	663.182	1154.71	668.116	837.706	679.515	765.414	824.392	942.02	17384.9	27741.8	-0.674258	0.00278673	0.0882586	17712.3	26483.8	-0.580404	0.104915	0.999774	20500.1	19257.9	0.0902105	0.81845	0.953325	21312.7	18947.2	0.169741	0.495723	0.841374	NAC-transcription factor 49	NAC domain-containing protein 67%3B NAC1 transcription factor%3B SNAC1
Zm00001d044022	18760	21559	27434	2272	10163	10002	53525	25069	26191	13639	9787	34540	6824.79	5460.68	8150.18	577.167	2513.7	3389.26	12284.6	7206.29	6422	3668.94	2337.21	9192.46	30909.3	24336.4	0.344949	0.264604	0.847234	7370.03	23205.3	-1.65477	0.00163048	0.221802	18567.9	7995.21	1.21563	0.0557852	0.316259	19309.9	33680.2	-0.802581	0.0682788	0.355843	-	seed maturation protein PM41
Zm00001d037985	24560	35802	28571	25343	20470	12379	18982	17117	21890	8307	10827	23844	2634.49	2673.85	2502.74	1898.29	1492.87	1236.85	1284.57	1450.82	1582.62	658.892	762.373	1871.11	17498.2	31492.4	-0.847799	7.98995e-05	0.00671056	17760.9	30053.3	-0.75879	0.0068184	0.496285	13638.9	19318.7	-0.502293	0.279027	0.682145	14198.6	19073.4	-0.425822	0.263005	0.676788	embryo specific protein5	embryo specific protein5
Zm00001d011735	14725	20121	19873	3970	23874	20508	33603	18840	24372	21839	15662	23900	1481.32	1409.31	1632.6	278.883	1632.88	1921.67	2132.66	1497.59	1652.52	1624.54	1034.27	1758.92	22799.2	19459.7	0.228519	0.337358	0.893341	15767.1	18566.2	-0.235783	0.667119	0.999774	19433.2	17093.6	0.185078	0.752529	0.936045	20172.9	24847.5	-0.300702	0.300061	0.711872	serine acetyltransferase1	serine acetyltransferase1
Zm00001d031228	19094	26676	25732	10429	25448	25163	23512	18337	16648	13774	15668	12442	3620.49	3521.71	3984.43	1380.86	3280.65	4444.22	2812.61	2747.37	2127.62	1931.23	1950.18	1725.89	17619.7	25393.7	-0.527288	0.0220936	0.31007	19851.7	24229.8	-0.287545	0.49074	0.999774	13071.2	21551.5	-0.721373	0.105052	0.439793	13580.8	19201.2	-0.49962	0.0405137	0.261161	-	-
Zm00001d043757	13986	17800	18654	14730	17546	11648	29900	26856	26929	12297	18249	21695	970.223	859.726	1056.75	713.54	827.545	752.647	1308.57	1472.1	1259.1	630.783	831.015	1101.01	25316.6	18015.1	0.490887	0.0280554	0.353115	13631.2	17183.4	-0.334083	0.198121	0.999774	16374.6	14810.7	0.144811	0.675458	0.907935	17040	27591.7	-0.695307	0.0146138	0.133152	-	Nuclear pore complex protein NUP50A
Zm00001d034760	15313	13998	17376	15082	22287	17605	27996	22396	20638	17140	21737	16903	3131.29	1992.92	2901.58	2153.57	3098.49	3353.21	3611.67	3618.7	2844.41	2591.65	2917.79	2528.6	21413	17009.4	0.332199	0.212954	0.797203	17367	16203.9	0.10002	0.758492	0.999774	17380	18863.9	-0.118176	0.719367	0.925507	18065.7	23335.4	-0.369262	0.128806	0.495513	ferredoxin3	Ferredoxin-3%2C chloroplastic
Zm00001d019504	33209	18195	18773	22891	20254	22441	14533	15880	26587	5713	11138	17123	2437.03	929.649	1125.02	1173.03	1010.53	1533.94	672.837	920.819	1315.03	310.007	536.542	919.26	17233.5	26543.2	-0.623091	0.107875	0.639946	20894.4	25225.6	-0.271762	0.506713	0.999774	10687	22732.3	-1.08888	0.0154208	0.150274	11133.7	18789	-0.754963	0.0549005	0.312735	-	Plasma membrane associated protein
Zm00001d009382	28399	22427	20019	9974	20429	22580	17587	19262	21317	11782	14988	17783	5807.2	3192.98	3342.93	1424.2	2840.18	4300.8	2268.84	3112.31	2938	1781.5	2011.86	2660.24	17694.1	26148.7	-0.563448	0.0628702	0.516763	17314	24888.1	-0.523528	0.232659	0.999774	13981	18805.8	-0.427685	0.339648	0.734678	14540.9	19286.4	-0.40746	0.141984	0.518015	-	Late embryogeneis abundant protein Lea14-A%3B Late embryogenesis abundant protein Lea14-A
Zm00001d010920	10513	22711	25104	16375	18560	13430	22418	16838	22994	15491	17496	23038	579.413	871.484	1129.86	630.202	695.464	689.444	779.484	733.281	854.157	631.311	632.982	928.879	18659.4	20257.9	-0.118608	0.678292	0.976769	15074.4	19358.7	-0.360912	0.270716	0.999774	17629.4	16382.6	0.105817	0.747558	0.934686	18329.9	20338.6	-0.150034	0.575667	0.876211	-	S-adenosylmethionine synthase
Zm00001d011051	18302	24339	16246	18906	13977	17402	19684	20731	21472	10793	22949	18555	671.543	621.784	486.793	484.409	348.678	594.753	455.657	601.055	531.019	292.833	552.752	498.069	18818.8	20976.4	-0.156594	0.522872	0.953673	16046.8	20009.3	-0.31842	0.313754	0.999774	16220.5	17467.5	-0.106825	0.7858	0.945374	16894.1	20511.3	-0.279881	0.359417	0.755072	-	ACT domain-containing protein ACR9
Zm00001d005334	12643	18765	21664	15720	21702	14381	30029	19314	20759	10523	13953	20601	1025.64	1059.87	1435.17	890.497	1196.95	1086.66	1536.85	1238.04	1135.04	631.226	743.022	1222.6	20933.9	18789	0.155961	0.540131	0.958211	16137.3	17932.3	-0.152168	0.605586	0.999774	14197.8	17526.7	-0.303886	0.421234	0.790114	14773.2	22813.5	-0.626928	0.0447426	0.278263	-	Ubiquitin-60S ribosomal protein L40-1
Zm00001d048176	30666	13839	21681	25177	18535	13186	11825	28957	17563	5666	12876	15806	1106.61	347.698	638.906	634.42	454.74	443.211	269.207	825.672	427.166	151.187	305.006	417.264	18386.5	25179.6	-0.453603	0.314412	0.879364	17482.8	23922.8	-0.452411	0.284194	0.999774	10743.5	19023.7	-0.824337	0.0574551	0.319753	11195.3	20038.3	-0.839845	0.051939	0.303154	-	Vicilin-like seed storage protein
Zm00001d012420	14371	21874	21562	14571	20411	23516	19952	24576	14836	15850	21554	2687	538.677	570.863	660.013	381.389	520.165	821.045	471.821	727.899	374.818	439.312	530.348	73.6822	18282.1	20427.4	-0.160102	0.58674	0.967287	18982	19497.6	-0.03871	0.912596	0.999774	12249.7	20632.3	-0.752138	0.211766	0.609559	12719.2	19921.8	-0.647313	0.198584	0.602954	heat shock protein1	Heat shock 70 kDa protein
Zm00001d041550	7435	12950	13664	6928	16543	16142	24340	23364	32840	12148	20920	26243	264.836	321.164	397.462	172.322	400.631	535.568	546.972	657.599	788.425	319.965	489.157	683.852	24323.7	11946.6	1.02573	0.000105452	0.00823453	12863.9	11408.4	0.173179	0.683325	0.999774	18591.1	13965.4	0.412786	0.391204	0.771755	19357.4	26515.2	-0.453937	0.161805	0.550933	heat shock protein70-4	Heat shock 70 kDa protein 3
Zm00001d030725	9905	15917	13640	12882	19490	15602	17951	20096	29705	11028	19319	25145	414.848	464.149	466.52	376.751	554.985	608.662	474.32	665.062	838.543	341.533	531.141	770.44	20536.1	13893.6	0.563718	0.0368483	0.40491	15179.8	13264	0.194591	0.517119	0.999774	17405.2	16487.5	0.0781537	0.849049	0.962216	18124.3	22388.2	-0.304812	0.381161	0.770922	-	Heat shock protein 70
Zm00001d024414	28663	31746	25546	5859	13001	17647	16305	18486	15851	10086	9168	12118	5604.75	4322.01	4079.24	800.01	1728.41	3214.16	2011.43	2856.25	2089.07	1458.33	1176.79	1733.48	15477.3	30997.5	-1.00201	0.000127921	0.00963338	12147.4	29546.2	-1.28238	0.00540166	0.439257	9889.51	13197.9	-0.416301	0.398276	0.775139	10273.5	16867.9	-0.715344	0.00992455	0.0999556	-	Seed maturation protein
Zm00001d015777	23193	18706	20181	10175	18985	20364	22582	17238	15555	10186	11082	15524	2600.8	1460.47	1848.06	796.75	1447.43	2127.04	1597.58	1527.41	1175.66	844.611	815.756	1273.52	16666.2	22836	-0.454349	0.11306	0.653538	16108.7	21740.5	-0.432566	0.292763	0.999774	11592.9	17498.2	-0.593944	0.17307	0.558631	12052.9	18161.9	-0.591547	0.0384614	0.252481	-	Chloroplast small heat shock protein
Zm00001d008435	15249	1295	11327	25520	18735	13896	14021	20766	19998	15986	22729	19201	694.448	41.061	421.245	811.551	580.079	589.454	402.834	747.256	613.828	538.32	679.469	639.698	16859	11057.7	0.608479	0.542028	0.958611	17911.4	10480.7	0.773188	0.24263	0.999774	18047.6	19490.8	-0.110991	0.732267	0.929788	18770.3	18376.1	0.0306497	0.917437	0.98435	-	Beta-glucosidase 44
Zm00001d043464	15977	22362	18052	9154	21467	10963	22809	20665	17544	11431	11723	15245	1300.59	1267.42	1200.04	520.349	1188.1	831.262	1171.39	1329.23	962.581	688.071	626.436	907.877	18497	20021	-0.114234	0.620317	0.9718	12876.6	19102.9	-0.569033	0.107582	0.999774	12089.6	13961.1	-0.207659	0.603063	0.881713	12564.9	20157.5	-0.681914	0.012027	0.115272	OBAP2A	Oil body-associated protein 2A
Zm00001d013034	11724	17833	17788	11915	19593	9697	22626	17914	21725	10812	13692	20247	1086.28	1150.41	1345.91	770.9	1234.25	836.885	1322.58	1311.53	1356.71	740.756	832.77	1372.4	18717.5	16731.6	0.161798	0.455346	0.933849	12648.1	15970.1	-0.336431	0.27287	0.999774	14099.6	13724.9	0.0388356	0.9207	0.980343	14668.6	20400.8	-0.475906	0.110227	0.460127	-	40S ribosomal protein S2-1
Zm00001d045478	39428	14130	14019	7112	12450	18684	9967	21332	31210	5604	9420	11801	4485.67	1119.25	1302.45	565.003	963	1979.95	715.378	1917.66	2393.19	471.436	703.5	982.186	19232.4	26351	-0.454311	0.574477	0.964244	12751.3	24996.3	-0.971091	0.0899846	0.999774	8409.41	13861	-0.720911	0.151688	0.526288	8755.35	20970.1	-1.26009	0.00234958	0.0324454	-	Histone H1%3B Putative histone H1/H5 domain family protein
Zm00001d013956	24727	20526	20684	7690	11075	12257	35772	13191	12960	11407	7508	9454	2002.46	1157.33	1367.88	434.867	609.777	924.568	1827.62	844.09	707.391	683.072	399.124	560.094	18093.6	24223	-0.420854	0.260423	0.8432	10043.4	23062.6	-1.19934	0.00148093	0.208739	8962.44	10915.4	-0.284358	0.482776	0.824079	9296.2	19713.5	-1.0845	0.0032048	0.0419211	tonoplast intrinsic protein3	tonoplast intrinsic protein3
Zm00001d052958	29297	27309	20990	7711	10765	17256	7759	21032	8018	6833	18525	11335	2326.39	1509.82	1361.11	427.569	581.176	1276.32	388.699	1319.65	429.128	401.211	965.624	658.466	11742.4	28334.1	-1.27085	0.00358542	0.105022	11896.6	26985.7	-1.18169	0.00738297	0.514709	11291.7	12937.6	-0.19625	0.694431	0.914827	11767.9	12794.9	-0.12065	0.790467	0.951011	-	Antimicrobial peptide MBP-1
Zm00001d018363	13157	13756	17928	13302	17985	11836	21380	15857	19404	13166	16246	12126	3920.33	2853.77	4362.34	2767.7	3643.43	3284.98	4019.04	3733.4	3896.89	2900.83	3177.63	2643.24	16986.9	16195.7	0.0688534	0.782344	0.98369	13420	15437.5	-0.202037	0.500036	0.999774	12938.4	14576	-0.171928	0.573397	0.868765	13446.6	18514.3	-0.461394	0.0452418	0.27979	-	Probable steroid-binding protein 3
Zm00001d015300	11361	11601	15762	13552	15413	11562	29240	16149	20328	11144	12190	16054	432.94	307.8	490.507	360.622	399.332	410.399	702.972	486.268	522.117	314.018	304.935	447.557	19496.8	14002.8	0.477575	0.0846819	0.585691	12663.4	13346.4	-0.0757643	0.797935	0.999774	12397.3	13762.9	-0.150757	0.645424	0.898063	12888.3	21248	-0.72129	0.0105061	0.10445	-	60S ribosomal protein L19
Zm00001d048424	13254	10991	9094	12738	13606	16645	14238	19321	19387	13821	22056	17334	376.174	217.19	210.775	252.453	262.547	440.035	254.941	433.301	370.864	290.057	410.923	359.91	16238.7	12270.6	0.404277	0.206944	0.79117	13891	11681	0.249993	0.501571	0.999774	16540.6	15108.1	0.13074	0.724822	0.927611	17209.4	17700.1	-0.0405277	0.889777	0.978579	-	evolutionarily conserved C-terminal region 2
Zm00001d002601	16481	13977	10908	5555	14536	20727	16676	18821	16097	17025	18239	10727	1690.59	998.23	913.739	397.902	1013.76	1980.4	1079.18	1525.51	1112.91	1291.35	1228.14	804.982	15766.2	15207.6	0.0520834	0.865448	0.991708	13683.2	14477.7	-0.0814533	0.874088	0.999774	14304.9	14865.3	-0.0553977	0.916648	0.979456	14852.7	17182.8	-0.210199	0.461278	0.822435	-	histone H1-3
Zm00001d034790	7753	15785	15105	11387	14491	12711	20398	14914	22271	9530	14200	17890	623.021	883.16	991.233	638.969	791.711	951.425	1034.12	946.99	1206.24	566.276	749.054	1051.71	17231.8	13439.5	0.358557	0.168383	0.750226	12231.9	12841.2	-0.0701989	0.825951	0.999774	13059.6	13292.8	-0.0255158	0.945689	0.986874	13591.5	18783.3	-0.466767	0.11681	0.473035	-	40S ribosomal protein S4-3
Zm00001d021901	47637	9471	10218	18087	8208	25476	4511	15736	8443	6065	15562	5683	6536.79	904.852	1145.01	1733.1	765.759	3256.21	390.519	1706.21	780.87	615.394	1401.77	570.493	9148.5	27188.3	-1.57139	0.154243	0.727301	17318.3	25737.5	-0.571588	0.594822	0.999774	8332.18	18878.1	-1.1799	0.0325393	0.23454	8680.14	9970.28	-0.199842	0.672752	0.913543	stress-induced protein1	stress-induced protein1
Zm00001d037637	37796	11184	9961	12505	17054	33298	7153	10920	14841	4739	9800	3559	4742.64	977.087	1020.7	1095.71	1454.91	3891.84	566.255	1082.72	1255.16	439.707	807.22	326.705	10070.9	23320.8	-1.21142	0.160648	0.736912	21235.6	22102.5	-0.0577193	0.926429	0.999774	5537.96	23101.2	-2.06049	0.000123536	0.00416671	5764.4	10979.5	-0.929508	0.015878	0.141264	-	Lactoylglutathione lyase
Zm00001d037453	16493	20261	17037	12566	15810	14078	14110	14355	15346	8039	10786	13392	600.938	513.988	506.927	319.716	391.649	477.786	324.344	413.287	376.866	216.588	257.978	356.967	13301.4	19260.7	-0.534085	0.0196438	0.289714	13467.2	18367.5	-0.447727	0.118823	0.999774	10114	14635.9	-0.533142	0.138325	0.504081	10521.8	14497.7	-0.462442	0.102749	0.443394	-	Reticulon
Zm00001d045183	9244	15783	13750	11821	13930	12551	18994	15891	17634	10072	14808	14855	455.929	541.986	553.811	407.126	467.115	576.604	591.021	619.308	586.206	367.329	479.43	535.998	15831.6	13605.3	0.218597	0.308682	0.87654	12136.3	12991.8	-0.0983272	0.728686	0.999774	12416.1	13191.8	-0.0874028	0.796048	0.947446	12917.6	17254.9	-0.417669	0.104955	0.4486	-	Zinc finger CCCH domain-containing protein 4
Zm00001d020780	10563	15604	14358	11821	17594	10498	18037	16434	16241	9809	15535	10794	1027.39	1056.69	1140.42	802.861	1163.45	951.08	1106.78	1263.02	1064.69	705.466	991.862	768.041	15351.8	14343	0.0980381	0.649918	0.974241	12370.2	13688.5	-0.146091	0.600134	0.999774	11210.4	13430.6	-0.260685	0.433008	0.796966	11661.9	16731.3	-0.520724	0.0428239	0.271311	glutathione transferase23	glutathione transferase23
Zm00001d035156	13346	15390	11112	14775	13430	13957	12602	14959	15507	9805	14465	11918	501.659	402.771	341.092	387.813	343.217	488.665	298.845	444.302	392.868	272.526	356.917	327.728	13147.4	14334.7	-0.124731	0.641043	0.974207	13382.4	13665.4	-0.0302099	0.919658	0.999774	11267.6	14557.7	-0.369562	0.259019	0.661866	11720.2	14330.3	-0.290042	0.28288	0.694815	glyceraldehyde-3-phosphate dehydrogenase2	Glyceraldehyde-3-phosphate dehydrogenase 2%2C cytosolic
Zm00001d014848	11216	14799	12672	19340	15653	13791	12999	12819	13219	10137	14470	10100	467.461	429.439	431.295	562.861	443.548	535.384	341.796	422.163	371.337	312.406	395.884	307.951	11844.7	13787.8	-0.219161	0.318005	0.88029	15243.7	13152.5	0.212877	0.409685	0.999774	10780.4	16585.1	-0.621455	0.0477596	0.29181	11209.9	12909.7	-0.203647	0.416788	0.793723	catalase1	Catalase isozyme 1
Zm00001d022134	8689	9937	10197	14184	15171	14821	17041	15149	15105	10201	15287	14721	684.179	544.774	655.683	779.894	812.174	1087.02	846.533	942.545	801.646	593.943	790.157	847.989	14303.3	10363.5	0.464886	0.0413618	0.428166	14036.7	9880.66	0.506519	0.0777602	0.999774	12552.6	15262.5	-0.281972	0.404938	0.778429	13059.9	15588.6	-0.255331	0.326172	0.730275	-	Elongation factor 1-beta
Zm00001d019191	9397	12707	12739	11661	16576	12260	17120	12213	16752	10288	13444	12492	622.437	586.018	689.07	539.361	746.485	756.412	715.417	639.215	747.885	503.894	584.556	605.329	13789.6	12399.1	0.153379	0.480427	0.944434	12720.7	11829.4	0.104789	0.711527	0.999774	11316.1	13817	-0.288044	0.36971	0.757474	11766.7	15030.3	-0.35318	0.139899	0.513693	-	ADP-ribosylation factor A1F
Zm00001d047282	8134	11235	14422	10819	12155	8791	15454	12398	22420	8225	11747	13703	1767.24	1699.52	2558.82	1641.41	1795.49	1779.07	2118.27	2128.44	3283.14	1321.39	1675.37	2178.02	15058.8	12012	0.326132	0.260466	0.8432	9897.65	11461.6	-0.211658	0.4706	0.999774	10554.5	10756.9	-0.0274016	0.935062	0.985053	10981.6	16417.1	-0.580118	0.0567745	0.319783	-	Protein SPIRAL1
Zm00001d029065	11150	6717	8627	16298	16045	12998	17500	14721	12203	9266	13309	9246	1012.12	424.514	639.495	1033.06	990.217	1098.99	1002.17	1055.87	746.593	621.942	793.035	613.992	13430.9	9920.17	0.437217	0.192524	0.776939	14179.4	9434.05	0.58793	0.103957	0.999774	9882.5	15417.8	-0.641624	0.0353898	0.245512	10276.4	14636.1	-0.510171	0.0536811	0.30867	-	Protein LRP16
Zm00001d040613	18738	12154	13092	5302	13387	13630	15008	9881	18198	5725	6057	14832	1719.19	776.392	980.908	339.686	835.062	1164.82	868.705	716.341	1125.35	388.399	364.795	995.527	12830.3	16427.3	-0.356463	0.287371	0.862003	10542.6	15624.2	-0.567574	0.230399	0.999774	8467.91	11445.4	-0.434673	0.423012	0.791367	8811.27	13986.7	-0.666673	0.0872038	0.406993	-	Stress-inducible membrane pore protein
Zm00001d031677	16303	16483	14083	5759	10143	14142	12418	12844	9261	9722	11849	12877	912.453	642.304	643.665	225.075	385.962	737.251	438.474	568.017	349.352	402.347	435.327	527.243	10537.3	17004.7	-0.690425	0.0142472	0.244031	9960.6	16202.4	-0.701961	0.106503	0.999774	10797.3	10825.9	-0.00376293	0.993458	0.99848	11226.4	11482.8	-0.0325387	0.907691	0.982342	-	MtN19-like protein
Zm00001d025757	10864	9778	9063	14129	15632	13421	12617	13047	12554	7616	15487	10546	262.535	164.516	178.851	238.421	256.83	302.095	192.354	249.13	204.475	136.09	245.672	186.439	11625.2	10859.2	0.0983991	0.717851	0.979503	13608.7	10342	0.396051	0.195265	0.999774	10406.1	14793.7	-0.507516	0.152773	0.52778	10835.3	12670.1	-0.22566	0.443569	0.810705	NLP-transcription factor 9	Protein NLP8
Zm00001d017120	11333	8561	9757	13784	6569	9818	15970	15908	15329	10485	14975	11795	563.403	296.319	396.107	478.505	222.028	454.631	500.873	624.896	513.629	385.429	488.689	428.968	14340.4	10949.5	0.3893	0.182481	0.76558	9572.82	10421.8	-0.122568	0.755083	0.999774	11594.9	10432.4	0.152452	0.698168	0.915906	12058.4	15629.2	-0.374175	0.13476	0.505277	-	nuclear binding protein35
Zm00001d010614	10672	12139	15314	7530	13073	11766	16479	13435	15071	6690	7243	13863	416.665	329.979	488.261	205.293	347.018	427.89	405.902	414.474	396.593	193.139	185.631	395.96	13546.7	13702.9	-0.0165064	0.945755	0.997283	10368.5	13065.5	-0.333584	0.351973	0.999774	8805.85	11260.8	-0.354754	0.427534	0.793462	9159.87	14764.6	-0.688765	0.0374064	0.248611	-	40S ribosomal protein S26
Zm00001d035552	9964	13346	13986	7023	10524	8888	16780	12763	16508	7638	9287	15425	609.258	568.173	698.366	299.866	437.506	506.213	647.304	616.65	680.337	345.342	372.764	689.995	13816.3	13279.7	0.0571622	0.79369	0.984774	8395.04	12669.2	-0.593768	0.0561546	0.999774	10216.5	9119.26	0.163939	0.689983	0.913615	10629.2	15059.2	-0.50264	0.111771	0.463716	-	Serine/arginine-rich splicing factor RS2Z32
Zm00001d047799	9969	14831	14077	7898	12782	11733	11409	11129	10001	13608	13597	10588	432.185	447.662	498.368	239.096	376.749	473.793	312.043	381.235	292.229	436.229	386.948	335.803	9885.19	13754.9	-0.476655	0.0383911	0.41154	10379	13127.7	-0.339001	0.309301	0.999774	11809.8	11274.1	0.0670127	0.855775	0.964445	12262.7	10773.2	0.186874	0.453792	0.816855	-	Heat shock 70 kDa protein 5
Zm00001d048529	10190	8952	12780	10718	12171	9831	16807	14458	14859	5989	10281	10942	494.276	302.327	506.23	363.033	401.381	444.176	514.321	554.143	485.788	214.809	327.357	388.28	13928.3	11644.8	0.258397	0.344809	0.896995	10275.7	11092.8	-0.110353	0.725574	0.999774	8501.73	11168.9	-0.393643	0.268945	0.672337	8850.57	15180	-0.778323	0.00728103	0.0788066	-	Developmentally-regulated GTP-binding protein 2
Zm00001d021046	14455	5236	12455	7485	10347	14028	19411	13747	8111	9710	12591	10208	586.061	147.804	412.373	211.911	285.216	529.764	496.503	440.404	221.647	291.103	335.102	302.774	12416.2	12283.2	0.0156031	0.972017	0.997867	10465.9	11667.7	-0.156824	0.756528	0.999774	10133.4	11378.9	-0.167176	0.685425	0.912143	10534.7	13527.7	-0.360756	0.259708	0.674597	-	Oleoyl-acyl carrier protein thioesterase 2 chloroplastic
Zm00001d016128	18512	16674	14332	8227	8017	5868	11733	12732	18298	7607	5345	9428	764.08	479.167	483.075	237.118	224.974	225.599	305.523	415.241	509.039	232.167	144.819	284.681	12956.1	18111.7	-0.483257	0.10737	0.639685	6866.27	17248.3	-1.32882	1.04808e-05	0.00628796	7098.65	7465.39	-0.0727038	0.841207	0.960687	7370.51	14124.2	-0.938352	0.00358286	0.0459479	-	-
Zm00001d031749	12208	12332	9569	12988	11231	12436	8646	12153	14612	5952	11773	11806	338.303	237.934	216.546	251.328	211.599	320.999	151.156	266.111	272.918	121.962	214.16	239.341	10837.2	12382.3	-0.192269	0.535516	0.957014	11667.2	11797.5	-0.0160265	0.959859	0.999774	9205.22	12694.1	-0.463604	0.232828	0.633209	9586.87	11813.9	-0.301323	0.37987	0.769633	-	Pyridoxal phosphate (PLP)-dependent transferases superfamily protein
Zm00001d020898	8741	12394	9560	10803	10214	7870	9622	15613	17933	5676	14696	12255	279.245	275.675	249.404	240.994	221.848	234.186	193.927	394.12	386.135	134.082	308.187	286.412	13273	10888.2	0.285697	0.35047	0.900051	8992	10389.4	-0.208403	0.397693	0.999774	10109.9	9777.92	0.0481872	0.903683	0.976336	10536.4	14469.2	-0.457573	0.2255	0.637779	-	Heat shock protein 90-2
Zm00001d047567	18970	18664	13166	5601	9719	11874	11892	10503	9004	6965	7817	9957	2231.21	1528.41	1264.59	460.019	777.195	1300.86	882.423	976.124	713.79	605.754	603.538	856.751	9508.05	18486.2	-0.959203	0.000767271	0.037474	8919.01	17610	-0.981493	0.0198343	0.789742	7780.6	9691.79	-0.316824	0.471547	0.818757	8089.14	10361.6	-0.357188	0.193315	0.594747	-	embryonic cell protein 63
Zm00001d022376	10666	13293	14355	6283	17789	11394	13676	9218	12491	6315	6014	12329	1060.49	920.214	1165.55	436.223	1202.52	1055.22	857.852	724.201	837.073	464.28	392.517	896.778	10568.5	13701.1	-0.374468	0.0984377	0.620224	11192.5	13067.6	-0.223468	0.577011	0.999774	7825.7	12136.3	-0.633037	0.192836	0.58651	8137.61	11519.1	-0.50139	0.13493	0.505653	-	Lactoylglutathione lyase / glyoxalase I family protein
Zm00001d034839	5779	6669	7159	7405	17676	7676	16058	15602	12033	8206	16550	10809	237.172	190.56	239.93	212.213	493.207	293.431	415.767	505.951	332.848	249.025	445.861	324.525	13294	7044.78	0.916185	0.000388301	0.0228572	10042.2	6716.97	0.580233	0.115695	0.999774	10991	10884.3	0.0140761	0.973394	0.993726	11443.6	14487.1	-0.340185	0.263316	0.677098	-	Purple acid phosphatase 15
Zm00001d024511	8112	11997	13305	9314	13182	10027	15895	9929	13248	6690	7740	12045	634.487	653.325	849.829	508.708	700.989	730.513	784.34	613.647	698.404	386.922	397.399	689.215	11640	11830.6	-0.0234205	0.92274	0.995471	10235	11291.1	-0.141711	0.636975	0.999774	8353.86	11117.6	-0.41233	0.278578	0.68182	8688.85	12686.5	-0.546093	0.0719776	0.366902	-	ribosomal protein S3
Zm00001d048421	12126	9998	9382	12362	14316	12802	8714	11227	9472	5959	12691	11647	458.925	263.451	289.962	326.701	368.367	451.299	208.061	335.743	241.617	166.763	315.291	322.472	9031.14	11587.5	-0.359561	0.243665	0.828609	12496	11031.5	0.179881	0.583981	0.999774	9421.3	13583.2	-0.527803	0.168445	0.551812	9813.52	9842.81	-0.00425522	0.989755	0.998487	-	-
Zm00001d051056	9707	19026	15408	18962	13808	8800	9965	6943	5869	6991	8994	6147	352.452	480.977	456.861	480.769	340.864	297.619	228.266	199.196	143.629	187.697	214.368	163.28	6833.36	15359.7	-1.16852	1.13724e-05	0.00152538	12687	14674.8	-0.209992	0.49846	0.999774	6881	13804.7	-1.00449	0.00315596	0.0515085	7151.76	7446.2	-0.0581908	0.831258	0.960858	-	S-adenosylmethionine decarboxylase proenzyme
Zm00001d027276	7915	11908	11921	10375	12687	9315	12356	11390	13389	7675	9957	11018	140.169	146.825	172.399	128.3	152.755	153.654	138.047	159.383	159.812	100.503	115.75	142.743	11224.5	11225.5	-0.000153262	0.999455	0.999957	10123.1	10714.1	-0.0818854	0.759169	0.999774	8977.92	10999.6	-0.292991	0.361368	0.751959	9337.27	12234.4	-0.389862	0.131464	0.499864	-	GroES-like zinc-binding alcohol dehydrogenase family protein
Zm00001d014765	6424	10176	9579	6333	14408	11042	13464	13414	13061	8930	10222	11084	475.888	524.854	579.484	327.602	725.668	761.919	629.249	785.192	652.135	489.163	497.08	600.688	12131.1	9228.2	0.394533	0.085135	0.587318	10121.7	8809.49	0.200277	0.592761	0.999774	9482.11	10983.7	-0.212061	0.600721	0.880619	9856.46	13221.5	-0.423724	0.0898489	0.412207	double B-box zinc finger protein5	B-box zinc finger protein 20
Zm00001d049083	8055	10469	10478	13035	10061	8587	15050	10588	12129	7509	10547	10901	357.971	323.928	380.262	404.511	303.989	355.456	421.956	371.804	363.303	246.755	307.682	354.406	11311	10345.4	0.128775	0.554368	0.961853	9862.93	9868.48	-0.000802221	0.997609	0.999834	9056.81	10732	-0.244843	0.456778	0.811029	9421.34	12327.4	-0.387873	0.132666	0.50175	-	F-box protein SKIP16
Zm00001d042140	34083	17936	10342	7601	6445	12404	5595	7825	16266	3014	3701	1370	2544.95	932.455	630.619	396.322	327.189	862.709	263.566	461.682	818.622	166.413	181.406	74.8367	8991.84	23843.5	-1.40688	0.00407954	0.113153	8775.55	22643	-1.36754	0.0105135	0.624352	2495.79	9553.22	-1.93639	8.09357e-05	0.00304109	2591.79	9805.43	-1.91957	4.20402e-06	0.000121641	-	Beta-1%2C3-glucanase
Zm00001d031611	6210	10703	14559	6696	11946	9054	16800	8673	13664	6000	7886	11471	572.559	687.061	1096.18	431.103	748.834	777.554	977.207	631.853	849.118	409.055	477.283	773.718	11572.9	11065.4	0.064693	0.834355	0.988118	8765.1	10566.2	-0.26966	0.475538	0.999774	7984.89	9515.93	-0.253058	0.535227	0.851037	8308.02	12613.6	-0.602445	0.0582115	0.324316	-	ribosomal protein L17c
Zm00001d036036	7426	9631	9440	3392	11581	11764	13164	10481	7192	16216	12839	10341	771.015	696.211	800.39	245.924	817.502	1137.69	862.272	859.862	503.291	1244.96	875.045	785.458	9316.36	9453.19	-0.0210303	0.939539	0.997283	8769.11	9017.26	-0.0403101	0.932984	0.999774	12352.5	9516.38	0.376359	0.466821	0.816522	12812.9	10151.3	0.33594	0.270738	0.684171	-	Histone H3
Zm00001d031332	6995	10715	8559	11306	9843	10214	9758	11134	10356	10820	14123	8196	226.707	241.786	226.528	255.873	216.89	308.344	199.52	285.133	226.22	259.303	300.466	194.327	9541.6	9273.35	0.0410738	0.862981	0.991162	9938.27	8851.4	0.167021	0.542258	0.999774	10276.6	10812.2	-0.0732567	0.829829	0.95706	10679.6	10399.4	0.0384288	0.889982	0.978655	-	Heat shock protein 90-2
Zm00001d016248	9664	12390	10557	14071	8955	7897	11219	10975	11423	6070	8391	8575	447.265	399.246	398.998	454.747	281.779	340.433	327.575	401.357	356.328	207.73	254.925	290.332	10196.2	11644	-0.191556	0.385842	0.914456	9580.98	11106.1	-0.213082	0.467341	0.999774	7204.46	10431.2	-0.533949	0.125669	0.48382	7493.87	11113	-0.568444	0.0282666	0.207092	-	Citrate synthase 3 peroxisomal
Zm00001d027742	5960	13373	15048	4940	11743	7798	12590	12591	12055	5226	5889	11445	1143.97	1787.14	2358.67	662.112	1532.43	1394.16	1524.55	1909.61	1559.54	741.718	741.994	1607.07	11313.9	11923	-0.0757188	0.801681	0.986879	7721.43	11394.9	-0.561503	0.175175	0.999774	7147.59	8375.85	-0.228779	0.62545	0.89103	7436.14	12330.7	-0.729646	0.0337409	0.233002	-	-
Zm00001d028557	9236	11599	14037	6158	7947	9175	13515	12914	8909	8299	8450	7293	1817.36	1589.06	2255.56	846.125	1063.15	1681.61	1677.73	2007.88	1181.54	1207.5	1091.45	1049.82	10757	12462.6	-0.212348	0.45243	0.932562	7536.22	11887.2	-0.657579	0.0614481	0.999774	7522	8192.76	-0.123152	0.739465	0.93162	7812.36	11721.7	-0.585321	0.0329356	0.229251	-	17.4 kDa class I heat shock protein
Zm00001d018668	9152	8877	10176	6318	11977	11434	12975	10350	11546	7413	8726	7536	505.888	341.638	459.343	243.868	450.113	588.706	452.475	452.061	430.162	302.994	316.625	304.742	10493.4	10243	0.034925	0.886574	0.992964	9586.89	9759.79	-0.0258122	0.946107	0.999774	7395.14	10411.3	-0.493443	0.212875	0.610946	7685.49	11436.7	-0.573448	0.0110275	0.10799	-	Protein C2-DOMAIN ABA-RELATED 4
Zm00001d045321	14385	13280	10876	5339	7039	10647	8395	7000	14658	4593	5235	13238	999.38	642.363	617.038	259.011	332.481	688.985	367.951	384.27	686.368	235.95	238.742	672.816	8997.4	14076.9	-0.645696	0.0476681	0.454914	7617.42	13407	-0.815678	0.0524193	0.999774	7341.23	8283.95	-0.174254	0.744826	0.934167	7641.04	9809.99	-0.360518	0.39129	0.777855	-	Dehydrin family protein expressed; Embryogenic-cell protein 40 (Ecp40); protein
Zm00001d038327	11164	11945	11868	8909	8223	7048	11447	11010	12244	4841	6321	9157	1059.5	789.273	919.77	590.399	530.573	623.028	685.363	825.63	783.186	339.717	393.783	635.749	10510.6	12632	-0.265206	0.261963	0.844853	7575.13	12039.9	-0.668478	0.0130785	0.692332	6398.21	8238.57	-0.364725	0.320708	0.719174	6656.94	11456	-0.783181	0.00978612	0.0990173	-	Proteinase inhibitor propeptide
Zm00001d019147	7412	8197	8998	6352	10465	9643	13234	10954	11520	6584	8459	11569	542.232	417.509	537.548	324.487	520.503	657.088	610.787	633.199	568.02	356.157	406.219	619.153	10765.5	8864.16	0.280426	0.225013	0.80941	8479.28	8450.31	0.00490133	0.988671	0.999774	8371.83	9210.25	-0.137661	0.734595	0.930514	8709.17	11733	-0.429973	0.135081	0.505789	-	40S ribosomal protein S2
Zm00001d008387	7336	8813	8904	6191	9839	11501	12502	9998	11647	6775	8952	9778	694.803	581.149	688.667	409.45	633.561	1014.61	747.018	748.228	743.495	474.476	556.562	677.494	10272.4	8980.36	0.193979	0.369961	0.908877	8976.6	8563.66	0.0678774	0.856595	0.999774	7989.29	9755.04	-0.28802	0.488423	0.826809	8309.51	11196	-0.430155	0.0902559	0.413084	ribosomal protein S5	ribosomal protein S5
Zm00001d022303	11688	13897	10189	7109	11194	12680	7673	7395	9252	5090	8618	7321	602.099	498.437	428.629	255.725	392.056	608.427	249.369	301.012	321.237	193.887	291.424	275.9	7356.13	12841.2	-0.803738	0.00108473	0.0473976	10074.8	12243.4	-0.281297	0.452313	0.999774	6542.27	10948.1	-0.742754	0.072885	0.361847	6808.85	8018.36	-0.235866	0.390551	0.777446	-	11-beta-hydroxysteroid dehydrogenase 1A
Zm00001d006364	15426	12930	9493	5496	10703	13318	7383	9899	7148	5969	8495	5330	1085.36	633.403	545.438	270.025	511.989	872.813	327.719	550.338	338.974	310.545	392.351	274.347	7529.05	13933.6	-0.88803	0.0083216	0.178197	9723.94	13263.6	-0.447889	0.325513	0.999774	6138.17	10565	-0.783337	0.085819	0.396938	6381.88	8205.15	-0.362453	0.226865	0.639591	-	Probable cysteine protease RD19D
Zm00001d034801	11252	13950	11099	3843	11020	11869	9600	10602	9381	5620	6471	6133	1353.98	1168.74	1090.65	322.916	901.567	1330.32	728.789	1008.06	760.838	500.058	511.145	539.893	9029.07	12991.3	-0.524913	0.03279	0.38231	8780.9	12389.1	-0.496683	0.280239	0.999774	5702.22	9532.48	-0.741273	0.12707	0.485929	5926.32	9840.4	-0.731534	0.00390228	0.0490953	-	11-beta-hydroxysteroid dehydrogenase-like 5
Zm00001d010618	8645	10128	8521	9621	10147	11072	11065	8365	11286	7263	7939	6607	357.45	291.565	287.715	277.784	285.248	426.421	288.636	273.297	314.523	222.059	215.48	199.852	9210.1	9803.96	-0.0900688	0.688241	0.976797	9875.09	9347.4	0.0791916	0.795241	0.999774	6814.11	10739.2	-0.656225	0.0493834	0.296626	7079	10038.9	-0.503984	0.0278758	0.205316	-	Putative ubiquitin-conjugating enzyme family
Zm00001d045320	7103	7482	8059	12926	12780	7533	12945	8939	11286	6549	7684	7007	461.052	338.133	427.18	585.881	563.993	455.447	530.101	458.474	493.753	314.329	327.406	332.731	9920.42	8183	0.277885	0.237557	0.821795	10187.1	7799.31	0.385419	0.1695	0.999774	6640.51	11073.3	-0.737747	0.0139199	0.141415	6901.65	10812.4	-0.647686	0.00480013	0.0574359	-	Transcription elongation factor 1 homolog
Zm00001d035505	11969	10017	9170	12651	13426	9274	8619	6787	9089	5265	6183	7331	1445.82	842.47	904.579	1067.13	1102.65	1043.48	656.842	647.815	740.002	470.279	490.282	647.845	7355.21	11449.3	-0.63832	0.0218253	0.307584	10963.6	10900.4	0.00841679	0.978432	0.999774	5896.73	11916.7	-1.01501	0.00122144	0.0253311	6130.98	8017.14	-0.386998	0.131889	0.500591	-	Hydrophobic protein RCI2B
Zm00001d043453	16888	5015	8360	2818	3324	13879	14708	12963	6640	11042	7453	6268	1880.3	388.759	760.11	219.092	251.62	1439.36	1033.12	1140.44	498.286	909.073	544.717	510.541	10434.7	11818	-0.179536	0.709501	0.979094	7106.53	11210.3	-0.657652	0.340784	0.999774	7784.07	7739.1	0.00844444	0.989563	0.997218	8068.58	11368.8	-0.494684	0.161864	0.550933	-	Early nodulin-like protein 3
Zm00001d048291	6410	12411	8671	6474	8358	7574	10828	11257	11733	6417	8765	10189	356.631	480.761	393.96	251.519	316.154	392.508	380.065	494.882	439.979	263.995	320.114	414.711	10278.2	9561.79	0.104129	0.66417	0.975507	7122.21	9135.39	-0.359258	0.238626	0.999774	7954.1	7740.02	0.0394083	0.912319	0.979424	8274.62	11202.6	-0.437052	0.115628	0.469768	-	Multiple organellar RNA editing factor 8 chloroplastic/mitochondrial
Zm00001d042019	8543	11820	9717	8068	13437	9609	7002	9680	10280	4141	8605	7982	512.684	493.877	476.204	338.098	548.247	537.13	265.1	459.021	415.809	183.758	338.986	350.432	8265.87	10687.6	-0.370752	0.171336	0.754132	9789.5	10197.1	-0.058874	0.846305	0.999774	6448.35	10628.7	-0.720932	0.069944	0.354568	6716.33	9010.07	-0.42382	0.20731	0.616368	-	Peroxidase 12
Zm00001d033128	7751	11200	9683	9759	8534	9541	8365	9399	9803	7375	8799	8507	739.331	743.808	754.246	650.015	553.438	847.689	503.38	708.404	630.234	520.17	550.942	593.623	8399.8	10146.8	-0.272645	0.245089	0.830355	8869.39	9682.84	-0.126671	0.658116	0.999774	7722.31	9649.91	-0.321427	0.327896	0.725008	8027.22	9155.46	-0.189689	0.455854	0.818686	-	60S ribosomal protein L10-3
Zm00001d048629	18248	3534	10524	2468	6559	13186	13295	18978	5966	4120	7367	3995	2022.12	272.66	952.347	190.974	494.157	1361.03	929.458	1661.73	445.592	337.592	535.889	323.864	11936.7	12741.6	-0.0941292	0.916192	0.995247	7646.47	12079.9	-0.659771	0.338266	0.999774	4775.92	8312.93	-0.799489	0.180452	0.568936	4969.58	13004.4	-1.38774	0.000758929	0.012557	-	-
Zm00001d011755	8932	10109	9855	4645	12305	6959	13428	8536	10133	7270	6679	8257	849.391	669.312	765.31	308.448	795.565	616.407	805.6	641.404	649.47	511.206	416.929	574.426	9574.9	10398.5	-0.118954	0.610982	0.96991	7470.4	9913.37	-0.408182	0.286325	0.999774	6992.26	8099.14	-0.212014	0.610225	0.884678	7263.21	10435.1	-0.522814	0.0409127	0.263093	OBAP2B	Secreted protein
Zm00001d024303	23049	5452	6421	7307	8539	13142	7168	10574	4934	3689	8933	7163	2635.03	433.961	599.456	583.323	663.705	1399.45	516.987	955.192	380.184	311.849	670.381	599.075	7056.62	13939.1	-0.982085	0.293152	0.864992	9564.93	13204.5	-0.465188	0.442683	0.999774	6128.74	10404.2	-0.763433	0.10234	0.434465	6385.87	7688.94	-0.267827	0.49129	0.839434	defensin-like protein1	Defensin-like protein 1
Zm00001d031168	7181	7025	9177	3364	9003	5179	11955	9437	10166	10426	8500	14532	660.786	450.074	689.602	216.157	563.246	443.898	694.024	686.164	630.504	709.408	513.436	978.26	9495.9	8479.62	0.163388	0.522532	0.953673	5489.73	8080.56	-0.557708	0.163376	0.999774	10597.3	5951.86	0.83228	0.0613226	0.33041	11009.2	10349.2	0.0891667	0.760338	0.94357	glycine-rich protein1	Glycine-rich RNA-binding protein 2
Zm00001d037877	3588	5578	6253	4750	7650	4244	16710	12879	10951	8146	10330	14598	109.732	118.773	156.167	101.44	159.065	120.897	322.407	311.229	225.733	184.215	207.382	326.607	12211.6	5444.51	1.16534	1.02513e-05	0.00143199	5143.46	5197.13	-0.01498	0.962154	0.999774	10411.8	5582.6	0.899191	0.017403	0.162638	10831.4	13307.2	-0.297002	0.332898	0.735769	-	Elongation factor 1-alpha
Zm00001d049610	7386	9483	6937	7728	7313	11981	8750	9240	12075	6026	10384	8331	407.072	363.889	312.216	297.417	274.026	615.058	304.241	402.394	448.549	245.58	375.679	335.901	9114.2	8500.23	0.100629	0.691456	0.976869	8891.69	8107.26	0.133164	0.725873	0.999774	7687.6	9676.23	-0.331829	0.433865	0.797899	8000.92	9935.24	-0.312355	0.27426	0.687057	orange pericarp1	Tryptophan synthase beta chain 1
Zm00001d032873	6676	10781	8446	4434	8295	7756	8898	8699	14063	8093	9458	9859	413.599	465.033	427.303	191.821	349.394	447.572	347.78	425.844	587.223	370.745	384.64	446.837	9548.7	9113.81	0.0672233	0.79878	0.986008	6593.25	8700.98	-0.400287	0.268589	0.999774	8588.58	7160.09	0.262509	0.507035	0.837476	8927.89	10410	-0.221575	0.429858	0.802607	umc2181	Metal ion binding protein
Zm00001d038535	5825	10742	10795	4012	5861	10141	13319	7509	12023	6925	8147	8751	226.858	291.277	343.324	109.108	155.191	367.876	327.25	231.078	315.598	199.426	208.28	249.327	9742.45	9568.53	0.0259767	0.921764	0.995471	6712.65	9139.37	-0.445342	0.326352	0.999774	7467.92	7300.37	0.0328373	0.944898	0.986874	7763.51	10619	-0.451921	0.0839559	0.398646	-	60S ribosomal protein L30-2
Zm00001d004198	8995	9392	6159	6039	7025	6790	9549	13889	11186	4650	9126	10331	901.027	655.022	503.812	422.414	478.429	633.531	603.453	1099.32	755.219	344.423	600.079	757.063	10681.9	8896.55	0.26387	0.406538	0.921701	6320.72	8476.92	-0.423472	0.205353	0.999774	7533.89	6871.24	0.132875	0.74133	0.932392	7846.87	11642	-0.569119	0.104956	0.4486	-	CASP-like protein 2A1
Zm00001d027929	4205	9997	7619	2177	5193	8820	7479	7633	6415	17255	19411	6281	428.531	709.329	634.069	154.922	359.807	837.234	480.849	614.653	440.631	1300.27	1298.54	468.272	6555.76	7510.87	-0.196379	0.478048	0.944434	5490.81	7181.06	-0.387328	0.459233	0.999774	13261.3	5967.93	1.15202	0.0516788	0.303744	13763.9	7144.5	0.946028	0.00980835	0.099128	AP2-EREBP-transcription factor 182	AP2-EREBP transcription factor [Source:UniProtKB/TrEMBL;Acc:C0PJT2]
Zm00001d016098	10264	12651	9707	4510	9020	8374	9594	9539	8053	5389	7268	8021	777.538	667.254	600.498	238.571	464.565	590.88	458.515	570.987	411.173	301.867	361.419	444.515	8270.67	11679.9	-0.497954	0.0430866	0.436921	7057.5	11138	-0.658329	0.0809917	0.999774	6477.34	7663.24	-0.242496	0.561137	0.862828	6737.57	9013.37	-0.419812	0.127836	0.493345	-	-
Zm00001d038449	18296	8552	9054	12532	8225	7442	5651	10758	7396	2564	5704	5679	335.138	109.068	135.435	160.297	102.433	126.975	65.3042	155.71	91.3115	34.7286	68.5864	76.1013	7427.94	13727.7	-0.886039	0.041882	0.431463	8761.22	13037.6	-0.573415	0.193412	0.999774	4343.1	9537.98	-1.13495	0.00545878	0.0761369	4524.78	8095.38	-0.839186	0.029105	0.211269	-	Sorting nexin 2B
Zm00001d049500	6199	8936	8492	5584	9815	8516	11110	9053	11279	6423	7596	8520	283.268	284.302	316.889	178.18	304.931	362.471	320.287	326.879	347.383	217.028	227.852	284.819	9458.62	8375.11	0.17552	0.404876	0.920981	7641.8	7992.21	-0.0647506	0.848849	0.999774	7070.26	8298.65	-0.231067	0.543291	0.854732	7350.73	10309.5	-0.488034	0.0482414	0.290716	-	40S ribosomal protein S3-1
Zm00001d008594	6918	8566	9158	4750	8832	7743	12002	9681	12112	4693	6192	9868	1369.87	1180.97	1480.88	656.793	1189.03	1428.13	1499.34	1514.73	1616.5	687.148	804.859	1429.49	10162.6	8815.58	0.205181	0.354043	0.903454	6829.03	8407.72	-0.300095	0.398923	0.999774	6546.06	7415.34	-0.179852	0.683802	0.911181	6811.92	11076.8	-0.701436	0.0274551	0.203325	-	60S ribosomal protein L26-1
Zm00001d031423	6792	5817	5964	3135	8172	9053	8723	6663	7125	16408	11712	10871	869.701	518.6	623.637	280.315	711.435	1079.76	704.672	674.156	614.92	1553.57	984.452	1018.34	6765.93	6807.3	-0.00863787	0.974238	0.997946	6690.17	6482.17	0.0455297	0.921984	0.999774	12261.8	7264.14	0.755376	0.123137	0.479812	12715.7	7373.83	0.786116	0.00323735	0.04228	-	Zinc finger A20 and AN1 domain-containing stress-associated protein 5
Zm00001d043121	4418	13472	8012	2443	12505	3892	7471	12757	13988	9116	9073	3144	625.444	1327.87	926.244	241.503	1203.6	513.212	667.253	1427.02	1334.69	954.265	843.15	325.61	10544.2	8774.65	0.264918	0.46051	0.9372	5711.94	8397.84	-0.556046	0.29047	0.999774	6606.54	6177.1	0.0969398	0.867189	0.967169	6853.1	11494.3	-0.74605	0.0627619	0.338396	-	Osmotin-like protein OSM34
Zm00001d027511	3856	11163	4869	5530	7371	5715	7750	13354	9129	6749	16338	7858	191.797	386.586	197.772	192.073	249.267	264.778	243.195	524.848	306.048	248.225	533.451	285.936	9405.31	6725.28	0.483723	0.187861	0.771944	5856.74	6436.79	-0.136381	0.709237	0.999774	9491.14	6362.92	0.576943	0.148846	0.521411	9886.6	10250.2	-0.052032	0.889522	0.978532	catalase2	Catalase isozyme 2
Zm00001d045475	6842	7763	7308	5045	7843	9052	10736	6835	8679	13259	8652	7420	704.921	556.864	614.863	362.958	549.383	868.688	697.829	556.435	602.683	1010.11	585.148	559.261	7827.85	7885.23	-0.0104155	0.964051	0.997283	7142.08	7517.34	-0.0739487	0.842126	0.999774	9225.89	7761.57	0.249404	0.566345	0.865969	9561.85	8531.42	0.164475	0.57403	0.87587	-	Histone H3
Zm00001d041760	6156	8702	9015	6792	8807	7192	12232	7477	10802	5885	6951	9361	580.7	571.523	694.449	447.392	564.828	631.923	727.946	557.312	686.782	410.489	430.419	645.994	9078.39	8473.27	0.0995627	0.669543	0.975833	7191.08	8085.36	-0.16916	0.552786	0.999774	6985.15	7813.67	-0.161687	0.648426	0.899354	7264.19	9894.93	-0.445938	0.115224	0.469026	-	40S ribosomal protein S9-2
Zm00001d044608	6101	7327	5469	6502	8245	10728	8921	7982	9505	7765	11865	8423	253.602	212.051	185.644	188.728	233.012	415.368	233.945	262.169	266.297	238.669	323.751	256.137	7973.04	6778.18	0.2343	0.31569	0.879364	8318.84	6462.95	0.364127	0.322803	0.999774	8709.07	9045.4	-0.0545788	0.891717	0.973296	9058.7	8690.35	0.0599259	0.811619	0.95636	asparagine synthetase2	asparagine synthetase2
Zm00001d002360	11842	15289	13183	2917	4724	7243	7833	8106	7196	3910	4413	11059	998.633	897.68	907.856	171.773	270.848	568.933	416.733	540.139	409.01	243.815	244.29	682.26	7044.42	14387.8	-1.03033	1.02086e-05	0.00143199	4960.02	13723.5	-1.46839	0.000651705	0.128139	6167.96	5392.46	0.193924	0.726715	0.928308	6419.57	7677.29	-0.258136	0.513448	0.849149	-	Embryonic protein DC-8
Zm00001d035975	5514	9212	8929	4560	8138	4731	13774	9975	9901	6278	7217	9056	309.533	360.044	409.321	178.748	310.594	247.374	487.808	442.457	374.611	260.593	265.943	371.903	10099.6	8314.46	0.280568	0.238425	0.822489	5414.67	7938.79	-0.552073	0.0839076	0.999774	7089.29	5875.85	0.270831	0.455989	0.810787	7370.94	11006.4	-0.578449	0.0317447	0.223579	-	Chaperone protein dnaJ GFA2 mitochondrial
Zm00001d021119	14785	5617	5477	9001	7414	10590	6036	10625	5275	5856	9760	5480	520.52	137.684	157.464	221.281	177.461	347.275	134.065	295.572	125.17	152.447	225.557	141.14	6866.07	10054.2	-0.550224	0.489845	0.947402	8744.81	9539.38	-0.125434	0.805556	0.999774	6517.27	9517.76	-0.54627	0.166478	0.549186	6779.8	7481.76	-0.142031	0.698243	0.922286	-	Beta-glucosidase 11
Zm00001d007215	5634	7967	6706	7278	7862	6045	11801	8314	10465	6377	9471	7212	320.098	315.154	311.137	288.745	303.692	319.907	422.994	373.245	400.744	267.907	353.226	299.761	9152.47	7205.42	0.345117	0.0949615	0.611426	6620.66	6875.34	-0.0544841	0.825172	0.999774	7169.78	7196.66	-0.00536455	0.985987	0.996315	7457.31	9975.41	-0.419716	0.0869384	0.406429	-	26S proteasome regulatory subunit 4 homolog A
Zm00001d013086	4332	7369	9874	4613	7939	6749	15814	7256	10045	5514	5796	9350	206.499	244.568	384.366	153.55	257.295	299.662	475.577	273.304	322.732	194.357	181.364	326.058	9754.91	7589.69	0.362094	0.257843	0.840861	6154.75	7246.99	-0.235768	0.535651	0.999774	6526.99	6683.82	-0.03422	0.933724	0.984576	6786.73	10630.9	-0.647536	0.0477619	0.289382	-	40S ribosomal protein S18
Zm00001d033797	8031	8396	7719	6889	9249	8521	7747	7693	8027	7235	7250	7819	379.357	276.129	297.756	227.233	297.035	374.913	230.866	287.139	255.56	252.708	224.806	270.198	7121.09	8737.07	-0.295	0.227157	0.811469	7857.01	8326.41	-0.0837341	0.79042	0.999774	7002.78	8538.01	-0.285924	0.399305	0.775269	7275.13	7761.43	-0.0933245	0.701235	0.923608	-	alpha/beta-Hydrolases superfamily protein
Zm00001d037929	5182	7471	8374	5463	9084	7112	11962	8546	10468	5872	6937	7910	361.619	362.99	477.209	266.209	430.989	462.282	526.631	471.232	492.356	303	317.773	403.816	9277.52	7455.66	0.315412	0.176344	0.759583	6858.91	7114.95	-0.0529346	0.872237	0.999774	6501.23	7448	-0.196105	0.586549	0.874579	6759.26	10111.6	-0.581103	0.0198109	0.163506	-	40S ribosomal protein S5-2
Zm00001d001913	5102	8461	7313	7543	9910	5660	9706	7625	9523	7523	8458	6756	176.835	204.179	206.988	182.561	233.526	182.728	212.235	208.826	222.466	192.806	192.436	171.305	8068.21	7336.62	0.137083	0.517553	0.952634	7122.01	7004.99	0.0238972	0.929827	0.999774	7097.38	7734.72	-0.124086	0.682626	0.910862	7373.76	8793.95	-0.254103	0.264012	0.677648	ubiquitin conjugating enzyme4	Ubiquitin-conjugating enzyme E2 11
Zm00001d039131	11695	4577	4749	12878	6932	8900	4371	13120	7678	2646	11392	3803	253.682	69.1244	84.1227	195.063	102.231	179.821	59.8162	224.875	112.253	42.4406	162.211	60.3488	7980.4	8141.04	-0.0287079	0.955152	0.997283	9061.15	7725.76	0.230093	0.642709	0.999774	5402.4	9871.34	-0.869593	0.0959714	0.42028	5637.19	8697.45	-0.625528	0.209103	0.617995	ADP glucose pyrophosphorylase2	ADP glucose pyrophosphorylase2
Zm00001d037915	9451	3378	4060	1218	2490	5641	18108	20266	6435	8323	9358	3943	1124.29	279.782	394.409	101.177	201.388	625.053	1359	1904.96	515.952	732.118	730.758	343.146	13829.5	6562.95	1.07544	0.0348163	0.394555	3228.75	6227.02	-0.947659	0.136522	0.999774	6694.62	3511.7	0.931021	0.121624	0.476567	6950	15065.9	-1.11617	0.00889241	0.092042	-	Late embryogenesis abundant (LEA) hydroxyproline-rich glycoprotein family
Zm00001d039648	5338	8241	7909	1332	7790	13790	10474	11165	5945	7019	9192	3958	1391.72	1495.94	1683.9	242.502	1380.85	3348.88	1722.8	2300.12	1044.69	1353.17	1573.17	754.922	8456.59	7586.39	0.156601	0.613969	0.970607	7901.71	7241.47	0.12581	0.843917	0.999774	6229.82	8583.9	-0.462379	0.497684	0.832139	6472.33	9214.2	-0.509509	0.153784	0.537033	-	-
Zm00001d049641	8538	7552	6285	9846	7433	9323	8001	8498	9252	3583	6985	6448	406.58	250.388	244.409	327.406	240.652	413.53	240.371	319.76	296.952	126.165	218.347	224.63	7827.45	8196.54	-0.0663877	0.816414	0.987147	8500.86	7804.99	0.123225	0.7235	0.999774	5295.76	9253.08	-0.805041	0.0397324	0.262903	5514.68	8531.68	-0.629518	0.0382084	0.251248	glyceraldehyde-3-phosphate dehydrogenase1	Glyceraldehyde-3-phosphate dehydrogenase 1%2C cytosolic
Zm00001d028786	8690	5386	6879	7336	7938	9155	10970	8586	8714	4382	6411	7211	776.056	334.889	501.673	457.478	481.969	761.541	618.058	605.874	524.509	289.366	375.829	471.109	8508.31	7831.64	0.119699	0.709239	0.979094	7861.86	7448.72	0.0779063	0.841802	0.999774	5637.94	8549.86	-0.60067	0.112543	0.456676	5866.36	9272.56	-0.660511	0.0167733	0.146018	-	40S ribosomal protein S7
Zm00001d033468	10531	10000	8097	5781	9452	9340	5355	9337	7620	3810	7625	4637	1124.49	743.445	706.046	431.05	686.192	928.958	360.741	787.794	548.408	300.825	534.464	362.224	6920.71	10436	-0.592594	0.076408	0.561902	7914.93	9940.5	-0.32877	0.378192	0.999774	4960.88	8598.41	-0.79339	0.054738	0.312916	5164.74	7543.11	-0.546359	0.114751	0.468343	-	Lactoylglutathione lyase / glyoxalase I family protein
Zm00001d035086	4798	7350	5611	6179	7009	6123	8511	9692	10450	6599	9942	8382	239.795	255.758	229.004	215.643	238.161	285.04	268.355	382.747	352.013	243.871	326.171	306.465	8730.32	6268.34	0.477886	0.0459121	0.447708	6098.07	5983.11	0.027362	0.918707	0.999774	7761.55	6628.77	0.227667	0.480203	0.822458	8074.17	9515.92	-0.23698	0.379319	0.769383	-	Polyadenylate-binding protein-interacting protein 10
Zm00001d005276	5919	7455	8034	7420	7676	5612	10391	8334	8543	5745	7475	7018	165.294	144.95	183.215	144.693	145.74	145.978	183.069	183.899	160.798	118.631	137.028	143.375	8213.45	7650.64	0.102442	0.650731	0.974596	6441.41	7297.19	-0.179944	0.486403	0.999774	6323.61	7002.27	-0.147068	0.619678	0.888353	6575.35	8951.34	-0.445026	0.0644501	0.343868	-	Polyadenylate-binding protein 2
Zm00001d026577	10578	9002	6080	5208	6350	9328	5245	4733	8751	6815	9328	8156	579.254	343.215	271.888	199.147	236.414	475.79	181.201	204.795	322.987	275.952	335.309	326.735	5626.85	9441.84	-0.746655	0.0303004	0.366323	6876.35	8987.92	-0.386392	0.369585	0.999774	7579.43	7478.71	0.0194045	0.962783	0.991639	7882.06	6134.72	0.361574	0.219013	0.630197	-	Probable cysteine protease RD21B
Zm00001d019034	7103	7563	5708	5641	7966	7918	7250	7580	6542	9793	11032	5228	864.696	641.029	567.45	479.529	659.321	897.84	556.812	729.137	536.777	881.535	881.591	465.597	6512.26	7369.55	-0.178379	0.506144	0.950137	6907.77	7023.04	-0.0239082	0.944616	0.999774	8076.11	7506.53	0.105584	0.794775	0.947199	8385.29	7097.23	0.24067	0.43524	0.805724	thioredoxin h homolog2	thioredoxin h homolog2
Zm00001d018725	6910	5282	6955	1017	8789	4323	14505	10623	10637	5007	5487	7382	1578.02	839.835	1297.04	162.178	1364.61	919.563	2089.78	1916.9	1637.25	845.501	822.547	1233.28	10738.3	7052.95	0.606611	0.0362957	0.403019	4429.23	6714.3	-0.600167	0.306056	0.999774	5628.41	4792.48	0.231956	0.700728	0.916781	5851.56	11702.5	-0.999963	0.000273668	0.00515774	-	-
Zm00001d016705	5899	7502	12231	11338	12463	7129	4494	9434	284	4681	6247	4978	534.951	473.668	905.774	717.975	768.411	602.18	257.109	676.005	17.3586	313.889	371.876	330.251	4573.73	9150.95	-1.00058	0.398472	0.917841	9489	8729.68	0.120356	0.724734	0.999774	4955.1	10310.8	-1.05719	0.000491745	0.0127138	5151.83	4981.39	0.0485494	0.966606	0.994254	-	ATPase inhibitor
ZeamMr004	9006	717	595	44885	2652	792	593	733	718	14878	9598	1070	429.52	23.8085	23.1734	1494.82	85.9923	35.1834	17.8425	27.6231	23.0801	524.684	300.485	37.3326	625.319	4345.36	-2.7968	NA	1	13849.5	4103.62	1.75487	NA	1	7941.78	15165.3	-0.933256	0.553668	0.859634	8213.67	681.567	3.59116	0.000102259	0.00219405	-	rrn1818S ribosomal RNA
Zm00001d016070	6871	7125	6332	9065	8918	6703	6085	7890	7906	4702	9084	5469	101.114	73.0025	76.0947	93.1529	89.2265	91.8803	56.4938	91.7459	78.417	51.1654	87.7526	58.8779	6701.75	7360.88	-0.135317	0.626627	0.972214	7681.16	7014.53	0.131055	0.630633	0.999774	5944.7	8351.38	-0.490375	0.153395	0.528566	6188.13	7304.77	-0.239248	0.44054	0.808956	phosphate regulatory homolog1	phosphate regulatory homolog1
Zm00001d043302	7615	6281	4348	1073	8225	8881	7249	8382	8297	3539	8443	13420	400.413	229.947	186.702	39.398	294.042	434.972	240.472	348.26	294.05	137.601	291.424	516.23	7303.27	6727.6	0.118547	0.715657	0.979494	6050.52	6403.33	-0.0817926	0.896957	0.999774	7989.43	6562.96	0.283789	0.682749	0.910905	8327.8	7960.11	0.0651578	0.872579	0.973609	homocysteine S-methyltransferase4	homocysteine S-methyltransferase4
Zm00001d000237	6560	6726	6135	2786	9410	12574	3890	8965	2806	5461	10278	10147	399.556	285.228	305.148	118.493	389.671	713.36	149.476	431.461	115.192	245.951	410.935	452.131	4984.81	7036.92	-0.497484	0.249083	0.833499	8300.45	6705.58	0.307781	0.557232	0.999774	8069.52	9013.95	-0.159617	0.777846	0.943371	8402.62	5431.09	0.629707	0.154748	0.537711	cis-zeatin O-glucosyltransferase1	cis-zeatin O-glucosyltransferase1
Zm00001d024302	19842	3615	4486	2750	14355	11201	4992	7764	5956	3661	5751	1144	2412.37	306.005	445.389	233.469	1186.58	1268.46	382.897	745.869	488.062	329.125	458.98	101.751	5790.21	11308.6	-0.965725	0.323972	0.884909	9146.7	10704	-0.226799	0.750421	0.999774	3224.76	9914.75	-1.62033	0.0109063	0.121197	3351.44	6310.58	-0.912876	0.0392479	0.255603	defensin-like protein2	Defensin-like protein 2
Zm00001d008841	4064	11696	17069	15002	10156	3518	5536	4802	4493	2937	2543	3678	770.592	1544.08	2643.02	1986.36	1309.27	621.339	662.241	719.468	574.208	411.791	316.525	510.194	4484.14	11319.9	-1.33602	0.000493954	0.0272889	8489.15	10823.6	-0.350464	0.489177	0.999774	2892.02	9236.9	-1.67542	0.00025634	0.00751545	3004.21	4886.87	-0.701974	0.0110287	0.10799	heat shock protein18c	17.8 kDa class II heat shock protein
Zm00001d042922	6941	9510	7491	6666	6867	8967	5664	8689	5668	6251	8681	3824	262.692	250.592	231.519	176.168	176.696	316.106	135.237	259.844	144.583	174.935	215.668	105.875	6209.2	8511.86	-0.455158	0.131693	0.68871	7297.51	8120.78	-0.154317	0.643954	0.999774	5789.54	7938.1	-0.455249	0.274249	0.6781	6016.68	6766.65	-0.169365	0.628589	0.898765	-	Probable mediator of RNA polymerase II transcription subunit 37c
Zm00001d022581	4856	5823	5288	10476	7280	5597	6838	7178	8159	5462	9656	8130	150.076	125.297	133.458	226.081	152.967	161.12	133.324	175.288	169.953	124.82	195.893	183.812	6734	5725.46	0.234112	0.322764	0.883961	7195.88	5459.53	0.398474	0.16736	0.999774	7228.46	7831.84	-0.115671	0.745822	0.934432	7524.11	7340.01	0.0357841	0.899396	0.980457	-	AMP deaminase
Zm00001d028709	7004	5731	6055	6513	6912	8210	8210	8628	8865	5313	7799	5446	221.268	126.057	156.21	143.678	148.461	241.59	163.631	215.378	188.762	124.113	161.735	125.865	7816.12	6906.49	0.178613	0.52864	0.954945	6973.6	6575.48	0.0848071	0.811717	0.999774	5762.46	7584.45	-0.396258	0.273759	0.677644	5992.71	8519.03	-0.50741	0.0499765	0.296556	-	ascorbate peroxidase homolog3
Zm00001d027756	8027	9442	8078	7751	7145	6110	6363	8374	6698	3353	6654	6036	474.437	388.554	389.898	319.905	287.12	336.379	237.267	391.09	266.829	146.542	258.166	260.992	6591.62	9173.57	-0.476892	0.0810595	0.575528	6579.46	8746.57	-0.410743	0.116635	0.999774	4990.44	7155.71	-0.519894	0.150302	0.523807	5196.97	7183.87	-0.46702	0.150977	0.532782	-	12-dihydroxy-3-keto-5-methylthiopentene dioxygenase 3
Zm00001d019704	13649	5698	7176	9622	8285	9789	5552	6668	5050	2892	5098	4292	2153.08	625.811	924.408	1059.89	888.56	1438.33	552.532	831.138	536.923	337.334	527.898	495.304	5297.84	10188.9	-0.943458	0.0222587	0.310887	8856.4	9674.16	-0.127373	0.779758	0.999774	3818.92	9636.62	-1.33529	0.000265177	0.00773311	3975.07	5773.56	-0.538381	0.0756116	0.376469	-	-
Zm00001d009480	4025	7081	5920	5294	8061	8285	6854	8010	8022	5570	7870	7952	286.199	350.557	343.752	262.859	389.696	548.727	307.465	450.042	384.456	292.86	367.34	413.649	6986.48	5962.08	0.228614	0.358019	0.904521	6977.49	5693.89	0.293163	0.397545	0.999774	6687.63	7581.55	-0.180923	0.640261	0.896091	6956.76	7614.9	-0.130359	0.637276	0.900581	receptor for activated C kinase2	Receptor for activated C kinase 1A
Zm00001d012068	6695	9221	8807	7410	8656	5748	5236	9069	7174	3676	5886	5285	1342.71	1287.57	1442.38	1037.73	1180.27	1073.76	662.489	1437.17	969.736	545.14	774.893	775.404	6665.01	8787.81	-0.398983	0.194782	0.777057	6766.21	8384.53	-0.309369	0.219916	0.999774	4626.21	7352.08	-0.668315	0.038277	0.256625	4813.99	7264.28	-0.593499	0.0723732	0.368022	cystatin10	Putative cystatin
Zm00001d022042	6584	5972	6177	8400	7908	7093	8030	7233	6869	5268	6760	6493	624.21	394.205	478.234	556.106	509.733	626.372	480.292	541.848	438.931	369.308	420.706	450.339	6699.94	6838.62	-0.0294438	0.910591	0.994959	7359	6513.66	0.1761	0.553615	0.999774	5790.15	8003.44	-0.466983	0.128143	0.487017	6020.5	7301.82	-0.278343	0.258278	0.672876	eukaryotic translation initiation factor 5A	Eukaryotic translation initiation factor 5A
Zm00001d049230	5706	7555	7289	5978	8185	7018	7121	6799	8410	5065	7343	6066	343.748	316.887	358.59	251.479	335.245	393.807	270.644	323.647	341.481	225.627	290.385	267.34	6753.15	7322.2	-0.116714	0.604821	0.968199	6717.09	6985.09	-0.056503	0.847441	0.999774	5753.42	7298.21	-0.343055	0.308805	0.707975	5984.12	7361.02	-0.298727	0.238082	0.651305	-	SKP1-like protein 1A
Zm00001d009850	4688	6911	5832	7076	6872	6341	7933	7115	8599	5717	8202	6930	104.839	107.607	106.507	110.5	104.485	132.086	111.924	125.727	129.612	94.5383	120.406	113.377	7138.83	6168.92	0.210641	0.318787	0.880849	6399.75	5887.33	0.12032	0.644216	0.999774	6496.31	6959.83	-0.0993703	0.75177	0.935893	6756.7	7781.16	-0.203638	0.408484	0.787964	importin1	Importin subunit alpha
Zm00001d051554	6038	3144	3507	5571	12666	7147	6491	5183	7918	7579	7444	9477	221.895	80.445	105.248	142.964	316.468	244.647	150.493	150.506	196.125	205.954	179.578	254.788	5878.01	4810.71	0.289316	0.430939	0.926304	7908.5	4571.31	0.790935	0.0783288	0.999774	7713.72	8576.81	-0.153022	0.697144	0.915674	8015.29	6407.53	0.32295	0.225715	0.637964	abscisic acid 8'-hydroxylase2	abscisic acid 8'-hydroxylase2
Zm00001d045323	6148	6931	6440	7169	7330	5256	8369	7030	6577	6167	7972	6428	82.8255	65.0111	70.8497	67.4413	67.1381	65.955	71.13	74.8348	59.72	61.4337	70.5	63.3518	6636.42	7027.04	-0.0824422	0.725461	0.98032	6134.99	6698.96	-0.126807	0.623215	0.999774	6410.62	6669.26	-0.0570532	0.844458	0.961048	6664.35	7232.38	-0.117969	0.625825	0.897551	double B-box zinc finger protein11	Profilin homolog5
Zm00001d014957	7465	4864	5804	4695	9083	9161	9161	7457	8042	3666	6243	6124	418.303	189.765	265.589	183.711	346.039	478.152	323.857	330.175	303.73	151.899	229.639	251.044	7428.43	6760.53	0.136088	0.66236	0.975507	7432.45	6430.87	0.20884	0.628764	0.999774	5001.43	8072.11	-0.69054	0.112312	0.456102	5206.08	8096.06	-0.637013	0.0223309	0.177435	-	Translationally-controlled tumor protein homolog
Zm00001d048417	8112	4093	4123	4014	7456	11651	5259	6773	5484	8625	8206	7682	501.571	176.201	208.18	173.308	313.433	671.011	205.143	330.905	228.541	394.335	333.064	347.481	5381.47	6214.62	-0.207547	0.598319	0.968199	7745.1	5903.83	0.391647	0.461578	0.999774	7684.24	8419.11	-0.131683	0.785954	0.945426	7979.45	5865.01	0.444251	0.105914	0.450317	-	FAD/NAD(P)-binding oxidoreductase family protein
Zm00001d042525	4872	5078	6742	5634	6636	6233	10131	8184	8084	4893	5987	8822	184.239	133.699	208.202	148.774	170.614	219.55	241.699	244.545	206.045	136.821	148.619	244.059	7956.46	6029.32	0.400216	0.122083	0.671377	5880.55	5747.07	0.0331	0.916909	0.999774	6208.45	6392.32	-0.0420663	0.911681	0.979202	6458.18	8671.11	-0.425113	0.154046	0.537111	60S ribosomal protein L5-1 homolog a	60S ribosomal protein L5-1 homolog a
Zm00001d025229	8964	9836	7990	3902	7997	10583	6354	5749	7236	4103	3630	4775	697.061	532.536	507.385	211.882	422.796	766.548	311.72	353.248	379.253	235.924	185.296	271.641	5837.27	9667.04	-0.727724	0.00269651	0.0866483	7451.76	9214.07	-0.306328	0.491626	0.999774	3943.54	8096.65	-1.03777	0.029784	0.222404	4096.15	6362.65	-0.635395	0.0151362	0.136371	-	-
Zm00001d003157	3082	5282	4472	5326	6343	4731	8717	6616	6122	12436	11012	6902	123.305	147.132	146.107	148.794	172.535	176.304	220.021	209.152	165.083	367.901	289.205	202.011	6454.57	4501.96	0.519669	0.0270447	0.346005	5129.34	4299.02	0.254652	0.33677	0.999774	9473.65	5573.96	0.765243	0.0278738	0.214466	9828.29	7033.94	0.48262	0.0930347	0.419053	S-adenosyl methionine decarboxylase2	S-adenosylmethionine decarboxylase proenzyme S-adenosylmethionine decarboxylase alpha chain S-adenosylmethionine decarboxylase beta chain
Zm00001d046925	5794	9365	6717	2631	6528	8128	6594	6800	8782	4615	6105	8514	364.979	410.733	345.531	115.73	279.579	476.909	262.052	338.467	372.859	214.963	252.445	392.353	6718.95	7693.79	-0.195522	0.416795	0.922681	5727.17	7345.32	-0.359122	0.434647	0.999774	6051.78	6220.51	-0.039595	0.938432	0.985786	6296.45	7324.11	-0.218117	0.480014	0.833482	C2C2-CO-like-transcription factor 13	Zinc finger protein CONSTANS-LIKE 5
Zm00001d044287	4290	6849	7654	5752	6160	5192	9381	6376	10343	4486	6059	7948	165.838	184.339	241.623	155.269	161.899	186.949	228.784	194.757	269.486	128.23	153.752	224.77	7787.04	6626.3	0.232867	0.368126	0.907843	5377.82	6325.82	-0.234316	0.419111	0.999774	5811.2	5846.44	-0.0086983	0.98046	0.995161	6046.09	8488.35	-0.489527	0.100089	0.437224	-	Ribosomal protein L19
Zm00001d048021	3063	8313	5027	3464	5847	5278	6019	9564	7583	7570	10910	7814	198.406	374.91	265.912	156.683	257.499	318.448	245.969	489.514	331.063	362.582	463.899	370.283	7169.17	5590.72	0.358568	0.281174	0.86023	4670.85	5348.45	-0.195631	0.608001	0.999774	8169.73	5073.08	0.687529	0.0678281	0.349425	8495.75	7813.64	0.12084	0.695287	0.921305	allene oxide synthase1	allene oxide synthase1
Zm00001d001883	6633	8314	6135	5916	7945	6819	6413	5818	7578	6353	6976	5511	203.188	177.32	153.47	126.547	165.469	194.567	123.936	140.825	156.46	143.903	140.277	123.501	5977.28	7539.88	-0.33501	0.156379	0.730764	6555.06	7190.56	-0.133537	0.655774	0.999774	5881.62	7122.49	-0.276102	0.397586	0.775139	6109.93	6515.41	-0.09267	0.699908	0.923062	-	Polyamine oxidase, Seed germinatio [Source: Projected from Oryza sativa (Os04g0671200)]
Zm00001d028647	12286	9315	6640	5186	7309	8520	5687	5746	6600	3311	4312	5268	1472.74	777.425	649.986	434.094	595.672	951.296	430.077	544.25	533.237	293.478	339.3	461.969	5468.68	10477.8	-0.937997	0.00458152	0.122538	6826.58	9968.96	-0.546305	0.195132	0.999774	4046.64	7420.15	-0.874652	0.032303	0.233144	4209.24	5960.78	-0.501933	0.0733437	0.370174	-	Glyoxalase family protein superfamily
Zm00001d017399	11440	5873	5206	9620	6198	5331	5425	9992	7239	2433	6499	4756	297.108	106.196	110.411	174.462	109.44	128.961	88.8867	205.049	126.715	46.7232	110.796	90.3614	7055.18	8577.36	-0.281799	0.511293	0.951726	6545.22	8147.88	-0.315886	0.472968	0.999774	4228.47	7125.7	-0.752874	0.0718795	0.359845	4406.97	7689.27	-0.802973	0.0370939	0.247098	-	Vacuolar processing enzyme 1
Zm00001d029543	6080	5664	6849	6744	7020	6831	8185	7862	8011	3788	5691	6824	727.886	472.112	669.59	563.787	571.389	761.739	618.198	743.723	646.411	335.33	447.239	597.657	7294.12	6767.2	0.108267	0.676989	0.976753	6536.21	6447.1	0.0198125	0.948991	0.999774	5110.44	7107.42	-0.475834	0.192732	0.586503	5318.4	7949.83	-0.579925	0.0462404	0.284062	-	40S ribosomal protein S19-3
Zm00001d026559	3112	6197	6605	6102	5464	5532	7744	7878	6339	5757	10904	7769	156.532	217.024	271.306	214.325	186.857	259.184	245.742	313.111	214.905	214.123	360.032	285.879	6690.49	5546.34	0.270438	0.346339	0.897486	5413.85	5298.86	0.030834	0.924209	0.999774	7567.03	5889.4	0.361686	0.30594	0.705518	7877.35	7291.16	0.111627	0.704535	0.925015	-	Phosphatidylinositol 4-kinase gamma 7
Zm00001d003081	8213	5268	6134	8164	7779	9217	3922	8884	6029	3356	8741	3625	416.233	185.884	253.864	288.918	268.036	435.097	125.398	355.764	205.941	125.765	290.795	134.399	5908.43	7323.58	-0.309762	0.442943	0.931012	8077.33	6965.82	0.213627	0.576914	0.999774	4805.64	8786.9	-0.870537	0.0462738	0.286958	5006.84	6439.5	-0.362926	0.383216	0.772433	glutaredoxin homolog1	glutaredoxin homolog1
Zm00001d022124	4881	5121	6176	4947	8426	8218	8551	7526	7157	5235	6378	6690	1045.95	764.044	1080.76	740.254	1227.6	1640.33	1156.03	1274.34	1033.7	829.509	897.176	1048.77	7027.45	5844.38	0.266034	0.287349	0.862003	6955.05	5570.61	0.320189	0.382601	0.999774	5733.39	7554.89	-0.397954	0.306433	0.705964	5960.96	7658.7	-0.361539	0.146696	0.525353	-	60S ribosomal protein L27a-3
Zm00001d027258	8291	5864	9053	2963	7639	6297	6596	4654	9688	5039	2977	9687	2494.18	1228.22	2224.01	622.43	1562.4	1764.48	1251.85	1106.28	1964.34	1120.9	587.884	2131.88	6241.19	8574.2	-0.458065	0.17563	0.758788	5425.17	8161.23	-0.589136	0.184837	0.999774	5667.24	5886.84	-0.0548313	0.919018	0.97988	5888.6	6804.42	-0.208609	0.614483	0.893072	-	Oleosin
Zm00001d006899	4941	5517	6868	5696	6499	6263	8654	7138	9452	4019	5249	7111	381.066	296.244	432.551	306.756	340.774	449.914	421.067	434.991	491.327	229.195	265.738	401.208	7592.52	6234.5	0.284385	0.249286	0.833736	5871.39	5944.02	-0.0177813	0.954099	0.999774	5151.17	6383.04	-0.309298	0.406238	0.779293	5358.98	8275.89	-0.626987	0.0309504	0.219737	-	40S ribosomal protein S6
Zm00001d016373	4649	6317	6064	8235	6524	4174	8259	7654	9378	3794	5945	6343	77.2712	73.1022	82.3075	95.5782	73.7237	64.6208	86.6034	100.523	105.058	46.6292	64.8637	77.1269	7642.15	6058.34	0.33506	0.129055	0.684973	5794.1	5780.02	0.00359471	0.989807	0.999774	5028.28	6302.91	-0.325996	0.362594	0.752506	5232.96	8329.92	-0.670668	0.0169833	0.147143	-	Aminopeptidase M1
Zm00001d046449	3997	5882	5274	7421	6536	4619	8180	6989	9057	4883	6969	6912	126.102	129.204	135.879	163.489	140.196	135.737	162.814	174.23	192.591	113.914	144.328	159.531	7296.38	5364.02	0.443852	0.038288	0.41134	5737.55	5119.16	0.164548	0.518361	0.999774	5863.56	6239.82	-0.0897458	0.77896	0.943453	6099.62	7953.09	-0.382791	0.137636	0.510393	elongation factor 1-alpha9	elongation factor 1-alpha9
Zm00001d017990	12434	9519	8352	4215	4467	7805	5476	6268	5950	2874	3616	5540	1891.48	1008.19	1037.54	447.74	462	1105.92	525.537	753.422	610.056	323.281	361.086	616.529	5401.92	11212.6	-1.05354	0.000794448	0.0383841	5475.47	10670.3	-0.962638	0.0292917	0.901588	3792.89	5957.83	-0.651398	0.169112	0.553011	3946.07	5887.61	-0.577259	0.071425	0.36517	-	-
Zm00001d006708	5460	7466	5660	5315	7856	7637	4991	6047	6194	6038	7795	5991	390.008	371.305	330.156	265.107	381.52	508.119	224.914	341.302	298.204	318.916	365.501	313.064	5264.8	6608.41	-0.327986	0.192593	0.776939	6675.22	6304.68	0.0823087	0.801846	0.999774	6174.38	7252.89	-0.232176	0.520046	0.843684	6418.34	5738.49	0.161627	0.541933	0.86171	-	C2 domain containing protein
Zm00001d042225	7654	5241	6907	3742	8560	8345	6856	6405	9626	3829	4454	4576	428.382	204.23	315.685	146.246	325.726	435.042	242.082	283.257	363.12	158.464	163.638	187.362	6900.34	7347.58	-0.0904737	0.776586	0.983009	6698.2	6991.55	-0.0618452	0.889451	0.999774	4028.42	7272.19	-0.852113	0.0507333	0.301264	4187.4	7522.28	-0.845121	0.0014208	0.0212406	-	Heavy metal transport/detoxification superfamily protein
Zm00001d017622	3234	14057	13204	1875	4774	7374	8912	5393	4068	4595	4695	3678	555.934	1682.43	1853.58	225.072	557.957	1180.72	966.513	732.541	471.331	584.079	529.798	462.539	5483.02	10282.3	-0.907175	0.0291142	0.359889	4727.62	9845.17	-1.05844	0.0664802	0.999774	4051.53	5137.08	-0.342356	0.519171	0.843525	4207.38	5974.19	-0.505835	0.0958234	0.425676	-	OSJNBa0088A01.13 protein; protein
Zm00001d021666	5470	7162	5147	3697	5227	13373	7454	6419	4431	7738	6568	3130	277.668	253.125	213.361	131.047	180.396	632.31	238.714	257.469	151.601	290.449	218.859	116.235	5547.96	6339.82	-0.192487	0.487523	0.946826	7695.45	6047.22	0.34764	0.507687	0.999774	5430.71	8374.31	-0.624745	0.28712	0.690205	5630.8	6045.33	-0.102437	0.77059	0.946094	isocitrate lyase1	isocitrate lyase1
Zm00001d018957	3574	7307	6141	5339	7124	5832	7092	6817	7360	5174	6979	6989	167.642	238.633	235.229	174.874	227.189	254.805	209.868	252.662	232.685	179.456	214.889	239.826	6444.29	5911.52	0.124326	0.6133	0.970607	5778.23	5648.72	0.0325589	0.915768	0.999774	5985.79	6278.08	-0.068729	0.83622	0.958785	6225.5	7023.83	-0.17404	0.492626	0.840064	-	60S ribosomal protein L4-1
Zm00001d038863	3452	5957	5800	2370	5377	5485	10132	8001	8026	6335	6215	7547	272.041	326.854	373.262	130.422	288.097	402.627	503.742	498.227	426.31	369.159	321.512	435.103	7876.38	5336.38	0.561581	0.0175045	0.270287	4307.09	5095.87	-0.242771	0.562464	0.999774	6322.78	4676.68	0.435175	0.329679	0.727401	6569.4	8583.84	-0.385881	0.123906	0.486031	-	Transcription factor bHLH87
Zm00001d028408	5920	10319	11946	7420	8553	7737	2337	4500	4662	3294	4729	2702	538.416	653.425	887.239	471.235	528.871	655.437	134.092	323.39	285.779	221.525	282.33	179.777	3558.62	9894.4	-1.47544	2.86865e-05	0.00322313	7509.75	9448.56	-0.33141	0.298163	0.999774	3320.77	8163.32	-1.29755	0.000151784	0.00496044	3452.42	3879.26	-0.168011	0.632495	0.899552	heat shock protein26	heat shock protein26
Zm00001d016446	7049	6810	5712	6594	7045	6204	7067	7427	6057	2333	5997	5763	465.924	313.398	308.317	304.35	316.595	381.963	294.694	387.9	269.84	114.026	260.203	278.669	6267.57	7124.05	-0.184734	0.507513	0.950819	6257.85	6786.48	-0.116963	0.698658	0.999774	4380.82	6803.53	-0.63504	0.12746	0.486616	4565.87	6830.38	-0.581031	0.101613	0.441104	cysteine protease1	Cysteine proteinase 1
Zm00001d018487	5556	7158	5770	7236	6304	6782	6894	5953	5636	4319	6185	6108	251.437	225.538	213.238	228.667	193.963	285.882	196.828	212.873	171.91	144.528	183.738	202.218	5586.73	6598	-0.240005	0.285334	0.860848	6456.61	6293.23	0.0369155	0.896813	0.999774	5190.52	7024.61	-0.436474	0.19939	0.593741	5399.53	6088.52	-0.173232	0.507019	0.845767	-	3-ketoacyl-CoA thiolase 2 peroxisomal
Zm00001d009761	4501	7055	5975	6208	6516	5675	8527	5587	6887	5531	6297	5033	123.418	134.688	133.792	118.866	121.475	144.943	147.508	121.05	127.28	112.144	113.343	100.96	6270.25	6181.18	0.0206489	0.923801	0.995471	5794.64	5900.48	-0.0262139	0.919797	0.999774	5262.44	6300.13	-0.259587	0.388114	0.770251	5467.68	6833.77	-0.321776	0.170822	0.563418	-	Spliceosome RNA helicase BAT1 isoform 1%3B Spliceosome RNA helicase BAT1 isoform 2%3B Spliceosome RNA helicase BAT1 isoform 3
Zm00001d014486	6269	8398	7009	7855	5954	5598	6420	5121	7326	3738	4891	5094	416.126	388.118	379.931	364.091	268.702	346.116	268.85	268.596	327.76	183.471	213.116	247.365	5664.01	7717.68	-0.446294	0.0430316	0.436796	6076.77	7362.47	-0.276905	0.303325	0.999774	4295.4	6613.02	-0.622495	0.0573688	0.319736	4467.11	6174.01	-0.466889	0.069513	0.359101	-	Phosphosulfolactate synthase-related protein
Zm00001d048449	6688	5087	4761	2573	6949	9351	8176	6826	7028	4945	5958	4700	495.055	262.168	287.791	132.995	349.715	644.728	381.809	399.247	350.631	270.661	289.5	254.512	6645.2	6116.89	0.119684	0.686386	0.976797	6302	5821.23	0.114449	0.823287	0.999774	4865.6	6845.34	-0.492413	0.337248	0.733507	5056.52	7242.3	-0.518264	0.0257427	0.195076	-	Senescence-associated protein
Zm00001d042347	4633	5773	6115	7506	7792	5555	7355	6643	7249	3583	6191	4493	100.753	87.4093	108.596	113.983	115.207	112.523	100.908	114.15	106.251	57.6161	88.3785	71.4799	6423.09	5908.14	0.120597	0.590975	0.96804	6476.43	5634.92	0.200846	0.434602	0.999774	4424.86	7040.09	-0.669931	0.0380208	0.255911	4604.82	7000.64	-0.60428	0.023022	0.181246	-	-
Zm00001d013914	5080	5708	5444	3296	6479	5761	9629	7228	8179	4716	5894	5469	411.038	321.561	359.715	186.227	356.419	434.188	491.528	462.12	446.046	282.159	313.054	323.727	7516.52	5844.42	0.363135	0.105245	0.634592	4987.19	5571.55	-0.159913	0.66474	0.999774	5025.11	5414.95	-0.107706	0.785427	0.945354	5224.22	8192.05	-0.649014	0.00546184	0.0631765	-	Membrane steroid-binding protein 1
Zm00001d012042	6862	6905	6426	6439	6094	5990	6425	6828	7585	3422	5153	4606	796.119	557.767	608.822	521.655	480.69	647.316	470.273	625.95	593.123	293.569	392.445	390.935	6332.46	7325.17	-0.210032	0.414412	0.922325	5863.96	6979.76	-0.251303	0.393389	0.999774	4109.15	6377.98	-0.634185	0.0543894	0.31153	4274.93	6902.27	-0.691113	0.00961719	0.0976703	small ubiquitin-related modifier1a	Small ubiquitin-related modifier 2
Zm00001d029170	4454	4760	5201	11131	5251	5536	3955	7042	8976	2833	9082	3747	286.727	213.347	273.418	500.368	229.824	331.953	160.625	358.206	389.46	134.855	383.788	176.464	6141.55	5204.06	0.238976	0.485936	0.946281	6789.62	4960.38	0.452943	0.2023	0.999774	4775.31	7398.94	-0.631686	0.190818	0.58382	4978.69	6695.62	-0.427369	0.310558	0.718781	superoxide dismutase4	Superoxide dismutase
Zm00001d012675	5324	6852	6369	7345	6667	5326	6658	6079	6365	4472	6267	4060	180.856	162.059	176.68	174.23	153.979	168.523	142.688	163.172	145.732	112.331	139.748	100.896	5779.45	6619.58	-0.195798	0.365123	0.905978	6026.19	6314.03	-0.0672992	0.78843	0.999774	4592.38	6553.86	-0.51306	0.100005	0.430544	4774.56	6299	-0.399677	0.112798	0.465524	glutathione-S-transferase1	Glutathione S-transferase 1
Zm00001d034422	4371	5949	6570	4268	6046	6376	9412	5700	6988	4065	4603	7127	425.579	403.278	522.38	290.175	400.223	578.241	578.136	438.523	458.579	292.659	294.192	507.643	6579.72	6008.38	0.131113	0.589295	0.96744	5380.8	5732.56	-0.0914765	0.79011	0.999774	4984.14	5847.69	-0.230458	0.577178	0.870519	5183.56	7170.84	-0.468267	0.124201	0.48634	-	40S ribosomal protein S18
Zm00001d038003	3080	10474	7987	983	2876	2616	12381	6253	7400	4468	5188	7702	336.538	796.814	712.67	75.0021	213.652	266.246	853.469	539.87	544.975	360.993	372.112	615.658	7699.6	7293.73	0.0780386	0.821965	0.987486	2099.62	6981.21	-1.73358	0.000415593	0.0992249	5472.41	2278.37	1.26433	0.0104707	0.117913	5691.52	8390.6	-0.56003	0.0788921	0.385038	-	-
Zm00001d015571	6057	4825	5096	7668	5778	5717	7311	6393	7542	4254	5993	4645	383.606	212.758	263.56	339.115	248.794	337.255	292.115	319.927	321.941	199.218	249.151	215.212	6410.25	5883.79	0.123809	0.657621	0.975486	6020.1	5601.13	0.104155	0.752267	0.999774	4634.29	6551.69	-0.499462	0.121715	0.47668	4819.2	6986.87	-0.535807	0.0264576	0.198598	-	Ubiquitin system component Cue protein
Zm00001d049656	4033	8826	6859	4015	5035	5178	8616	5366	6841	4750	5586	6074	316.235	481.845	439.202	219.839	268.421	378.186	426.223	332.469	361.546	275.409	287.524	348.425	6204.45	6817.81	-0.136089	0.592266	0.968199	4561.39	6516.5	-0.514821	0.125266	0.999774	5145.21	4958.25	0.0535044	0.879941	0.970992	5348.95	6762.06	-0.338269	0.179467	0.576499	-	Eukaryotic translation initiation factor 3 subunit G
Zm00001d011650	7246	7490	6489	3006	5594	5755	5220	7194	10464	3003	4335	5211	940.667	676.988	687.919	272.498	493.736	695.897	427.521	737.949	915.582	288.267	369.418	494.894	6973.72	7688.36	-0.140714	0.659271	0.975507	4653.81	7326.39	-0.654778	0.0919481	0.999774	3935.03	5054.86	-0.361203	0.406325	0.779371	4094.6	7603	-0.892836	0.00880916	0.0914727	-	VIP1 protein [Source:UniProtKB/TrEMBL;Acc:B4FRS6]
Zm00001d038087	6644	3771	3419	9592	3601	6414	5878	7715	8112	2972	6787	5394	116.692	46.1135	49.0378	117.64	42.9999	104.93	65.1311	107.069	96.0283	38.5976	78.249	69.3064	6645.08	5229.22	0.345851	0.362827	0.904845	6227.45	4969.73	0.325555	0.494849	0.999774	4695.33	6790.66	-0.532277	0.256662	0.660273	4891.39	7243.22	-0.566319	0.0904113	0.413291	dwarf & irregular leaf1	dwarf & irregular leaf1
Zm00001d014679	4306	6579	6410	3419	6657	5976	8594	5158	6337	4845	5023	6677	539.595	574.005	655.955	299.179	567.163	697.536	679.42	510.733	535.229	448.942	413.189	612.109	5978.95	6110.01	-0.0312505	0.89452	0.99434	5155.41	5831.99	-0.178015	0.627832	0.999774	5210.5	5597.8	-0.103374	0.801671	0.949017	5415.79	6516.08	-0.266909	0.329812	0.732956	acidic ribosomal protein P3	acidic ribosomal protein P3
Zm00001d021999	4519	5597	4760	4736	5083	5570	7630	6479	8654	3851	5811	7161	228.529	197.067	196.574	167.243	174.764	262.371	243.429	258.895	294.969	144.004	192.904	264.926	6852.17	5323.6	0.364245	0.103129	0.631324	4932.12	5076.92	-0.0418457	0.89093	0.999774	5276.05	5363.51	-0.023638	0.951256	0.988273	5491.01	7469.01	-0.443863	0.132982	0.502391	-	Nuclear transport factor 2 (NTF2) family protein with RNA binding (RRM-RBD-RNP motifs) domain
Zm00001d032531	4869	5113	5355	3614	6842	5079	9609	6800	7384	4213	5770	4931	131.852	96.4017	118.421	68.3397	125.97	128.111	164.163	145.504	134.772	84.3609	102.569	97.6867	7130.22	5544.32	0.363089	0.129494	0.685078	4915.86	5284.2	-0.104252	0.762673	0.999774	4650.19	5336.09	-0.198432	0.591374	0.87653	4835.74	7770.71	-0.684309	0.00498068	0.0589208	-	Membrane steroid-binding protein 1
Zm00001d010855	2896	1732	1611	1437	2478	5234	2385	2336	1751	17479	14405	15791	215.898	89.9	98.0771	74.8073	125.599	363.451	112.173	137.607	87.9829	963.539	704.945	861.218	1970.38	2348.52	-0.25294	0.490464	0.947402	3130.35	2232.57	0.487593	0.383679	0.999774	15001.1	3404.83	2.13963	7.15377e-05	0.00277173	15571.5	2147.18	2.85856	1.51789e-25	4.25257e-23	-	Stress protein%3B Stress-related protein
Zm00001d010586	8198	10997	9219	3612	4383	4677	5713	4330	6188	1923	2247	7542	1070.18	999.5	982.772	329.255	389.004	568.691	470.501	446.636	544.452	185.622	192.549	720.256	4864.71	10115.8	-1.05614	1.13428e-06	0.000215353	4069.65	9650.32	-1.24584	6.35938e-05	0.0235301	3745.09	4424.26	-0.240416	0.662541	0.905118	3899.92	5302.64	-0.443331	0.325713	0.729814	-	PEBP (phosphatidylethanolamine-binding protein) family protein
Zm00001d016411	4944	4724	4192	6128	5464	5623	7210	6917	8061	4459	6540	4626	196.377	130.642	135.974	169.968	147.556	208.038	180.674	217.094	215.806	130.964	170.522	134.422	6716.13	5047.26	0.412288	0.113681	0.654599	5456.48	4808.03	0.182562	0.55532	0.999774	4852.81	5935.92	-0.290556	0.376134	0.762259	5046.76	7320.43	-0.536507	0.0339432	0.233918	-	ADPATP carrier protein 1 chloroplastic
Zm00001d011119	4787	5056	5028	7794	5902	6050	5577	5615	7198	3749	6329	5443	120.392	88.5326	103.265	136.877	100.918	141.727	88.4879	111.584	122.014	69.7192	104.487	100.144	5568.33	5375.22	0.0510161	0.84005	0.988561	6219.67	5123.02	0.279875	0.339134	0.999774	4829.94	6768.97	-0.486877	0.160905	0.541924	5026.75	6069.79	-0.271976	0.333249	0.735831	-	Peroxisomal membrane protein PEX14
Zm00001d036904	3948	5621	5494	4961	5720	4016	7304	5586	9139	4184	5793	6609	136.938	135.745	155.618	120.159	134.89	129.749	159.83	153.097	213.653	107.311	131.9	167.702	6596.04	5343.61	0.303813	0.209088	0.793722	4573.77	5099.08	-0.156868	0.540279	0.999774	5197.55	4970.3	0.0644963	0.845388	0.961268	5407.13	7190.43	-0.411248	0.148961	0.529192	elongation factor 1-alpha10	elongation factor 1-alpha10
Zm00001d043971	7225	5788	6384	4966	5815	7192	6132	5897	4939	3794	6018	4091	682.225	380.522	492.271	327.441	373.314	632.559	365.293	439.986	314.333	264.904	373.021	282.6	5156.09	7136.81	-0.468913	0.107098	0.638602	5830.73	6794.38	-0.2207	0.555801	0.999774	4311.19	6340.51	-0.556385	0.149399	0.522051	4484.74	5619.03	-0.325199	0.232518	0.646273	-	Iron-sulfur cluster assembly protein 1
Zm00001d020888	7231	10368	7934	3433	5862	7657	4123	5053	5309	2381	5009	3752	1967.23	1963.87	1762.67	652.181	1084.27	1940.34	707.651	1086.24	973.49	478.981	894.539	746.746	4425.39	9050.49	-1.03229	4.04771e-05	0.0040322	5586.71	8636.28	-0.628543	0.122244	0.999774	3450.89	6071.64	-0.814997	0.0813249	0.385598	3593.88	4823.64	-0.424476	0.178843	0.575287	-	-
Zm00001d039566	4171	12322	12521	10374	8024	3102	4006	2988	2615	2504	2209	2786	786.116	1616.92	1927.12	1365.31	1028.19	544.566	476.329	444.985	332.185	348.966	273.296	384.132	2890.04	9932.12	-1.78109	1.57928e-07	3.70762e-05	6410.21	9500.28	-0.56757	0.195902	0.999774	2362.85	6971.67	-1.56109	0.000153108	0.00499178	2454.07	3149.35	-0.359941	0.188586	0.588883	heat shock protein18f	17.5 kDa class II heat shock protein
Zm00001d052316	8072	7531	5003	4210	4359	6152	6035	6259	5996	3760	5757	4441	511.221	332.08	258.75	186.186	187.694	362.916	241.132	313.221	255.948	176.083	239.34	205.76	5564.35	7530.76	-0.436517	0.147381	0.714561	4804.14	7171.78	-0.57813	0.145728	0.999774	4339.32	5226.28	-0.268163	0.497038	0.831661	4513.95	6064.5	-0.425908	0.103844	0.445809	ferritin1	Ferritin-1%2C chloroplastic
Zm00001d012590	5583	3679	3890	4532	4061	6347	7282	7750	6603	4895	7767	4557	398.188	182.689	226.564	225.708	196.919	421.648	327.657	436.757	317.412	258.152	363.634	237.767	6597.7	4907.8	0.427065	0.19416	0.776939	4887.78	4668.13	0.0663342	0.874584	0.999774	5326.61	5319.34	0.002123	0.995888	0.999125	5540.27	7190.34	-0.376008	0.183218	0.581464	-	3-hydroxybutyryl-CoA dehydrogenase [Source:UniProtKB/TrEMBL;Acc:B4F890]
Zm00001d007897	5192	4966	5326	5380	6895	6355	7021	5427	5994	4515	5374	4346	114.179	76.0361	95.6477	82.6173	103.091	130.175	97.4091	94.3039	88.8444	73.4195	77.5784	69.9189	5543.82	5630.99	-0.0223417	0.927982	0.996187	5928.02	5364.77	0.144039	0.650215	0.999774	4441.34	6442.5	-0.536538	0.103105	0.435694	4615.53	6042.04	-0.388522	0.0903093	0.413084	-	Ubiquitin-conjugating enzyme E2 3
Zm00001d043606	4484	4928	5432	3800	5987	6579	7813	6193	6692	4193	4851	5531	426.84	326.611	422.261	252.592	387.475	583.339	469.209	465.82	429.355	295.139	303.125	385.173	6228.86	5349.25	0.219749	0.344273	0.896995	5309.33	5099.38	0.058126	0.87485	0.999774	4574.18	5769.25	-0.334774	0.403654	0.777258	4755.33	6788.62	-0.513592	0.03886	0.2537	-	40S ribosomal protein S24
Zm00001d026056	3887	6953	4602	4616	7114	5402	5107	4259	6020	5861	5534	7100	168.28	209.58	162.699	139.547	209.395	217.838	139.486	145.694	175.661	187.625	157.271	224.868	4626.08	5394.52	-0.221792	0.345479	0.897486	5402.88	5152.38	0.0683723	0.824511	0.999774	5825.7	5867.63	-0.0103185	0.9765	0.994558	6052.55	5042.67	0.26332	0.315156	0.721734	hydroxylase3	hydroxylase3
Zm00001d042329	4682	5338	5688	7114	6340	5398	7959	6639	1724	3744	5882	5930	150.961	119.832	149.767	160.171	138.982	162.117	161.898	169.143	37.4656	89.2631	124.495	139.875	4969.56	5648.29	-0.184697	0.676268	0.976676	5896.42	5385.17	0.130879	0.625023	0.999774	4858.48	6413.41	-0.400562	0.231716	0.632003	5055.97	5413.27	-0.0984852	0.824928	0.959915	-	Mitochondrial import receptor subunit TOM20-4
Zm00001d031532	5961	4274	5296	5793	6042	5113	8752	6546	6972	2960	4472	4152	299.675	149.599	217.421	203.363	206.513	239.425	277.58	260.032	236.239	110.034	147.579	152.701	6688.53	5749.75	0.218382	0.460066	0.937094	5325.83	5471.86	-0.0389295	0.907376	0.999774	3613.66	5790.34	-0.680132	0.0347211	0.243279	3759.66	7289.4	-0.955193	0.000222213	0.00431642	-	myosin heavy chain-related
Zm00001d034886	3876	5274	4794	5854	4937	4137	7010	6566	8583	3761	6336	5168	178.595	169.195	180.387	188.354	154.662	177.555	203.776	239.058	266.554	128.142	191.642	174.205	6692.85	4959.95	0.432308	0.0558446	0.490214	4655.48	4732.06	-0.0235453	0.926663	0.999774	4745.7	5064.37	-0.0937252	0.776277	0.942916	4938.78	7295.49	-0.562813	0.0392704	0.255692	HSF-transcription factor 5	Heat stress transcription factor A-1a
Zm00001d053834	2718	5067	4406	4339	4606	6304	4675	3686	4614	8880	9177	7766	133.077	172.729	176.165	148.348	153.325	287.496	144.406	142.603	152.263	321.491	294.948	278.166	3898.7	4256.2	-0.126715	0.580603	0.965429	4969.06	4065.59	0.289292	0.420739	0.999774	8075.52	5405.23	0.579338	0.128527	0.487618	8387.55	4249.4	0.980987	1.71637e-05	0.00043915	-	Putative ubiquitin family protein%3B Ubiquitin2
Zm00001d021061	2909	7211	9625	5945	8289	2888	8305	4509	5869	2906	3278	4442	233.564	403.105	631.08	333.312	452.479	215.983	420.678	286.062	317.605	172.528	172.767	260.911	5538.58	6834.62	-0.303382	0.3908	0.917447	5138.87	6533.08	-0.346285	0.420889	0.999774	3345.37	5576.76	-0.73738	0.062967	0.335227	3478.44	6036.12	-0.795284	0.00633295	0.0707257	-	60S ribosomal protein L7a-1
Zm00001d009990	4854	4569	5105	9062	6729	5471	4533	6356	5636	2983	7354	3420	245.205	160.699	210.595	319.662	231.108	257.43	144.466	253.707	191.895	111.426	243.863	126.389	5083.97	5287.32	-0.0565517	0.84881	0.989379	6589.29	5037.16	0.387633	0.198864	0.999774	4216.03	7170.48	-0.766136	0.0585112	0.3221	4391.91	5541.16	-0.335212	0.345462	0.744062	-	Superoxide dismutase
Zm00001d028367	2434	2643	2306	3828	4694	3557	11409	8803	6750	5764	10405	2775	115.032	86.9672	88.9976	126.33	150.826	156.582	340.168	328.735	215.012	201.43	322.798	95.9429	8128.3	2665.27	1.60888	4.29901e-09	1.65573e-06	3785.16	2540.35	0.575448	0.0411679	0.99916	5787.63	4113.04	0.492827	0.276183	0.679909	6019.78	8857.14	-0.557079	0.15258	0.534855	-	Purple acid phosphatase 3
Zm00001d019053	7688	8582	6966	3856	7977	4606	5166	3667	4786	2941	2273	6808	341.176	265.165	252.448	119.492	240.68	190.393	144.634	128.586	143.153	96.5079	66.215	221.023	4076.03	8374.7	-1.03874	9.56649e-06	0.00137188	5120.37	7982.89	-0.640636	0.063643	0.999774	3841.16	5554.48	-0.532148	0.287004	0.690205	3994.29	4442.62	-0.153556	0.695936	0.921413	-	Probable glycosyltransferase
Zm00001d053715	3674	2073	2569	1589	4285	6105	3578	6035	3262	10474	9353	12240	229.433	90.1318	131.01	69.2912	181.929	355.111	140.963	297.792	137.298	483.651	383.406	559.18	4018.38	3129.65	0.360762	0.371562	0.909258	4017.82	2975.32	0.433366	0.425393	0.999774	10108.5	4364.79	1.21172	0.0222447	0.187428	10500.1	4378.85	1.26191	0.000261402	0.00498135	-	UDP-glycosyltransferase 84A1
Zm00001d043382	3610	7847	7305	12260	7435	3017	4711	3443	3970	3864	3897	3766	162.665	246.18	268.8	385.758	227.773	126.626	133.921	122.586	120.57	128.744	115.268	124.142	3635.9	6502.06	-0.838685	0.00139089	0.0571624	6749.81	6214.05	0.119346	0.778958	0.999774	3612.84	7347.74	-1.02425	0.0184348	0.16882	3752.8	3962.68	-0.0785488	0.733761	0.934983	glutamate-oxaloacetate transaminase1	glutamate-oxaloacetate transaminase1
Zm00001d045000	4000	5793	6747	3322	6678	5556	8365	6168	6022	3689	3903	4761	875.142	882.437	1205.46	507.523	993.345	1132.25	1154.61	1066.3	888.017	596.801	560.543	762.026	6174.35	5863.63	0.0744857	0.767591	0.982605	4971.13	5595.8	-0.170862	0.647391	0.999774	3884.18	5396.6	-0.474387	0.236436	0.637394	4036.97	6728.69	-0.737096	0.00474893	0.0570792	-	40S ribosomal protein S17-4
Zm00001d015376	6020	6285	5654	7695	4984	4177	6817	5644	5483	3313	4879	3523	287.402	208.91	220.43	256.53	161.773	185.746	205.322	212.911	176.43	116.954	152.903	123.043	5413.98	6499.65	-0.263568	0.279323	0.858785	5209.1	6194.05	-0.249754	0.419816	0.999774	3639.51	5670.93	-0.639831	0.0622529	0.332916	3785.12	5900.25	-0.640373	0.0110359	0.108012	-	Phosphoglycerate kinase
Zm00001d042609	4389	4392	4193	1692	4357	5216	6506	4524	2599	10867	9181	6478	263.225	183.394	205.357	70.8597	177.658	291.381	246.164	214.389	105.058	481.919	361.446	284.221	4097.61	4707.5	-0.200084	0.551981	0.961366	3723.42	4485.48	-0.268744	0.565348	0.999774	8296.92	4043.63	1.03706	0.0384819	0.25749	8607.04	4464.35	0.947075	0.00604596	0.068359	NAC-transcription factor 109	NAC domain-containing protein 48%3B NAC transcription factor
Zm00001d044054	4878	7778	6236	6807	6714	4964	5326	5122	4805	3672	5048	2808	442.362	491.095	461.81	431.051	413.954	419.304	304.709	367.023	293.691	246.23	300.501	186.288	4629.14	6652.8	-0.523335	0.0189827	0.282517	5745.91	6351.11	-0.144512	0.557677	0.999774	3570.15	6247.12	-0.807158	0.0137408	0.140248	3710.88	5045.06	-0.442992	0.106297	0.451195	-	GTP-binding nuclear protein Ran-2
Zm00001d007884	7492	5495	6484	4850	7141	6858	2288	5595	7337	1652	3830	5024	269.629	137.689	190.561	121.884	174.728	229.894	51.9486	159.106	177.971	43.9623	90.4813	132.273	4707.23	7201.73	-0.613451	0.144657	0.709728	6040.55	6854	-0.182258	0.625823	0.999774	3290.61	6563.23	-0.996006	0.0330935	0.236922	3429.31	5132.32	-0.581657	0.203043	0.609897	-	MD-2-related lipid recognition domain-containing protein / ML domain-containing protein
Zm00001d018161	2263	3092	1939	3210	3176	4795	2609	2888	3153	18527	10072	8159	92.7929	88.2737	64.9277	91.912	88.5413	183.139	67.4922	93.572	87.1397	561.743	271.105	244.749	2632.73	2593.31	0.0217163	0.9341	0.997283	3661.94	2474.03	0.565565	0.133854	0.999774	11582.8	3984.36	1.5397	0.00089268	0.0199171	11992.7	2869.63	2.06328	1.16367e-09	6.19851e-08	-	Ferredoxin--nitrite reductase chloroplastic
Zm00001d036001	5331	3976	4335	4522	5250	6354	7584	5310	6167	3868	5678	5475	280.001	145.398	185.936	165.851	187.476	310.857	251.304	220.376	218.317	150.224	195.766	210.372	5707.08	5044.74	0.178209	0.541096	0.958588	5221.32	4801.14	0.121042	0.750477	0.999774	4690.32	5677.75	-0.275517	0.469752	0.817853	4879.5	6219.93	-0.350184	0.174164	0.568264	-	Peroxisomal membrane protein 11C
Zm00001d035337	4203	4151	3644	4652	5905	4729	4796	6795	5680	6767	7065	5294	96.6412	66.4534	68.4232	74.693	92.312	101.282	69.5715	123.456	88.0265	115.054	106.637	89.0512	5320.47	4359.45	0.287463	0.335795	0.892549	4813.45	4153.4	0.212845	0.481325	0.999774	5970.13	5230.32	0.190925	0.547584	0.856532	6200	5798.76	0.0966369	0.738072	0.936564	-	GDP-L-galactose phosphorylase 1
Zm00001d045145	5868	4641	5057	5882	4822	5002	5952	6621	5842	3238	5217	5386	373.147	205.477	262.606	261.187	208.474	296.275	238.782	332.684	250.388	152.254	217.772	250.558	5622.11	5733.02	-0.0280735	0.924511	0.995471	4965.88	5457.58	-0.136156	0.681368	0.999774	4323.89	5403.39	-0.321473	0.36706	0.755497	4500.18	6127.3	-0.445213	0.129328	0.496553	-	2-oxoglutarate (2OG) and Fe(II)-dependent oxygenase superfamily protein
Zm00001d021569	7057	7158	4481	4586	5644	6453	4513	5662	5077	3331	5577	3972	369.005	260.594	191.341	167.449	200.647	314.293	148.876	233.937	178.929	128.792	191.427	151.941	4674.58	6792.27	-0.539041	0.0826822	0.580902	5388.45	6470.86	-0.264137	0.480789	0.999774	3994.72	5858.35	-0.552271	0.146982	0.518046	4156.61	5094.84	-0.293501	0.31134	0.719345	-	Transparent testa 12 protein
Zm00001d024004	3353	8590	5474	2798	5461	7086	6092	4859	3576	6764	5171	4208	150.076	267.69	200.08	87.4505	166.182	295.42	172.023	171.847	107.879	223.864	151.93	137.786	4386.86	5958.39	-0.441899	0.144163	0.70896	5072.17	5698.84	-0.168249	0.709184	0.999774	5064.47	5511.29	-0.121872	0.796903	0.947807	5252.44	4780.18	0.135947	0.650891	0.906955	-	-
Zm00001d011034	4799	5212	5107	7061	5685	5374	5686	5734	5456	3318	5384	4437	241	182.235	209.438	247.611	194.103	251.377	180.145	227.532	184.673	123.21	177.486	163.008	5129.54	5454.88	-0.0886578	0.715113	0.979494	5688.2	5199.51	0.129631	0.643592	0.999774	4087.04	6189.17	-0.598634	0.0714832	0.358622	4252.77	5590.55	-0.394507	0.142303	0.518597	-	dehydroascorbate reductase like1
Zm00001d046682	4559	4919	5100	3242	6107	6802	6235	6672	6280	3635	4920	4566	609.549	457.907	556.841	302.684	555.139	847.105	525.926	704.877	565.927	359.373	431.813	446.609	5844.92	5260.96	0.15191	0.542653	0.958733	5270.18	5014.68	0.071615	0.857906	0.999774	4097.41	5725.09	-0.482479	0.259356	0.662163	4261.14	6370.28	-0.580052	0.0250057	0.191073	-	Peroxiredoxin-5
Zm00001d044686	10339	5061	4543	5078	4198	12907	2679	3569	4005	2717	6647	1244	2695.58	918.695	967.249	924.493	744.134	3134.45	440.652	735.256	703.782	523.8	1137.6	237.272	3136.94	7620.95	-1.28054	0.00190738	0.0703882	7620.15	7237.92	0.074224	0.897853	0.999774	3211.88	8299.07	-1.36942	0.0314661	0.229938	3344.66	3419.45	-0.031767	0.943525	0.98952	phospholipid transfer protein homolog2	Non-specific lipid-transfer protein
Zm00001d014673	3158	3628	3694	4084	6157	5289	6255	6204	7133	4692	6563	6031	141.686	113.33	135.342	127.949	187.81	221.029	177.048	219.94	215.699	155.659	193.289	197.951	5937.81	3767.15	0.656563	0.00542898	0.138341	4938.89	3591.7	0.45949	0.148039	0.999774	5395.39	5365.03	0.00822273	0.981408	0.995778	5611.64	6472.1	-0.205768	0.418863	0.795049	eucaryotic initiation factor4	eucaryotic initiation factor4
Zm00001d018497	5480	5824	4773	7288	5797	3967	5926	5163	6338	2749	5139	4332	151.725	112.269	107.917	140.904	109.123	102.306	103.511	112.953	118.274	56.2799	93.3999	87.7441	5255.1	5813.95	-0.145676	0.550173	0.961067	5239.95	5540.76	-0.0803926	0.785483	0.999774	3797.67	5700.29	-0.585932	0.100757	0.431512	3953.78	5727.93	-0.534743	0.0588422	0.325886	-	P-loop NTPase domain-containing protein LPA1 homolog 1
Zm00001d029366	9559	6332	5236	3938	4817	6283	3908	3554	7914	1707	2101	7189	380.491	175.483	170.198	109.457	130.36	232.949	98.1377	111.781	212.32	50.2421	54.8971	209.341	4609.8	7905.36	-0.778013	0.0471421	0.453102	4905.81	7517.68	-0.615831	0.154607	0.999774	3517.24	5334.65	-0.600924	0.297268	0.699147	3663.21	5026.47	-0.456499	0.351339	0.749084	-	Transducin/WD40 repeat-like superfamily protein
Zm00001d011741	3638	6447	6015	2815	5518	4082	7958	5290	7244	4196	3915	5389	348.428	429.902	470.444	188.263	359.308	364.154	480.843	400.335	467.617	297.158	246.135	377.582	6117.01	5639.33	0.117254	0.616823	0.970918	3930.69	5385.71	-0.454478	0.196287	0.999774	4257.45	4266.38	-0.00298193	0.99394	0.99848	4423.56	6667.19	-0.591952	0.0264617	0.198598	-	40S ribosomal protein S24
Zm00001d014920	3495	6055	5357	4181	4834	4059	8209	5019	7110	4679	5151	4302	38.3759	46.29	48.0347	32.0574	36.0872	41.5138	56.8658	43.5459	52.619	37.9898	37.1274	34.5569	6052.22	5226.37	0.211628	0.364761	0.905771	4119.34	4990.95	-0.277055	0.317447	0.999774	4415.34	4477.41	-0.020056	0.947439	0.987245	4587.15	6596.5	-0.52415	0.0287688	0.209821	-	Putative hect E3 ubiquitin ligase
Zm00001d039043	4633	3339	3677	8682	6629	5190	5283	7114	4906	3177	5630	4062	102.656	51.5108	66.5328	134.331	99.8627	107.115	73.8499	124.552	73.2672	52.0523	81.8879	65.8435	5337.02	4317.47	0.305969	0.365211	0.905978	6344.15	4108.42	0.627036	0.0674959	0.999774	3989.78	6902.97	-0.790885	0.0207068	0.179866	4152.42	5816.15	-0.485988	0.122573	0.483408	-	Aspartic proteinase A1
Zm00001d034919	4720	5652	5135	6135	4841	4346	5509	5985	7134	2696	5458	4589	206.437	172.112	183.404	187.369	143.952	177.051	152.009	206.837	210.301	87.1904	156.701	146.831	5659.27	5561.01	0.0252992	0.917835	0.995471	4789.53	5302.69	-0.146817	0.586052	0.999774	3957.19	5211.44	-0.39716	0.27754	0.681301	4120.98	6168.8	-0.581944	0.0587769	0.325648	-	RuBisCO large subunit-binding protein subunit alpha
Zm00001d051870	3673	5293	5536	3467	5742	6299	4733	6687	6279	3217	6342	4799	228.005	228.764	280.635	150.285	242.339	364.215	185.357	328	262.71	147.665	258.429	217.936	5441.17	5141.54	0.0816186	0.77126	0.98265	5037.29	4906.52	0.0378089	0.919555	0.999774	4450.58	5473.13	-0.298254	0.486406	0.825912	4633.98	5930.68	-0.355844	0.266304	0.680269	si683005e02	O-methyltransferase family protein
Zm00001d044078	6262	6229	5824	1452	3803	3969	8825	7337	3340	2575	4821	7281	2612.2	1809.15	1983.98	422.958	1078.59	1542.18	2322.51	2418.41	939.078	794.279	1320.15	2221.97	5919.77	6648.94	-0.167549	0.640256	0.974207	3017.02	6335.12	-1.07039	0.0171328	0.76207	4616.01	3275.4	0.495091	0.354382	0.745871	4808.35	6449.34	-0.423608	0.313038	0.720134	-	Little protein 1
Zm00001d034505	5213	5165	5176	4690	4626	4512	7740	4707	7002	3589	4227	4727	157.226	108.46	127.483	98.7749	94.8587	126.756	147.274	112.176	142.338	80.041	83.6874	104.298	5784.94	5645.74	0.0353432	0.889457	0.993467	4381.39	5379.4	-0.296067	0.318107	0.999774	3934.56	4764.92	-0.276176	0.39905	0.775269	4090.55	6305.35	-0.62436	0.0159738	0.141744	-	Vesicle-associated membrane protein 722
Zm00001d024222	4483	5218	5459	3760	4809	4818	7425	5433	4925	4626	5253	5147	330.016	267.443	328.172	193.282	240.689	330.365	344.835	316.027	244.362	251.81	253.843	277.187	5343.05	5444.48	-0.0270448	0.913012	0.995089	4285.96	5191.25	-0.276566	0.381746	0.999774	4704.76	4658.49	0.0143779	0.966709	0.992662	4889.61	5822.52	-0.251934	0.318597	0.724437	-	Uncharacterised conserved protein (UCP012943)
Zm00001d047663	2085	4512	3531	3224	4521	3671	4990	4294	4990	11060	7178	7272	80.7327	121.639	111.651	87.1717	119.018	132.401	121.897	131.378	130.228	316.666	182.448	205.992	4305.02	3504.26	0.29664	0.227733	0.811965	3608.49	3349.24	0.107316	0.736861	0.999774	8039.35	3920.15	1.03623	0.00490467	0.0703895	8334.51	4692.21	0.828831	0.00278418	0.0372293	-	Acetate/butyrate--CoA ligase AAE7 peroxisomal
Zm00001d026259	5506	7596	6761	2438	5075	4826	6808	5394	5809	2486	3495	5094	1148.42	1103.09	1151.59	355.087	719.672	937.589	895.843	888.982	816.633	383.413	478.522	777.276	5420.31	7059.21	-0.381117	0.0673519	0.530354	3986.74	6735.21	-0.756649	0.0486437	0.999774	3486.17	4328.82	-0.312252	0.498077	0.832381	3628.1	5907.39	-0.703351	0.0239294	0.185928	-	-
Zm00001d042027	6362	9092	8010	2162	4673	5459	5170	4692	4895	3139	3699	3832	225.078	223.955	231.416	53.4111	112.401	179.893	115.393	131.164	116.722	82.1169	85.9042	99.1784	4464.07	8320.66	-0.898391	2.1825e-05	0.00259208	4040.15	7939.89	-0.974871	0.0215296	0.808587	3342.7	4388.38	-0.39254	0.391079	0.771755	3474.85	4865.35	-0.485569	0.0455796	0.28101	-	-
Zm00001d017072	3502	3522	2744	4100	2909	4423	2786	3038	3137	12167	11492	7362	77.4127	54.206	49.5339	63.2874	43.7195	91.0699	38.8531	53.0643	46.7382	198.876	166.757	119.054	2728.16	3547.05	-0.378581	0.167675	0.749039	3696.85	3379.44	0.129456	0.723408	0.999774	9676.52	4025.11	1.26561	0.00151006	0.0299896	10042.2	2973.55	1.75594	3.60846e-10	2.07376e-08	next to brca1a	Protein NBR1 homolog
Zm00001d029349	7959	5915	6059	1785	5336	5619	5512	4295	5643	2366	2620	8033	880.925	455.823	547.65	137.961	401.542	579.297	384.892	375.631	420.971	193.641	190.359	650.446	4638.44	7378.26	-0.669479	0.0229135	0.316617	4180.62	7021.47	-0.748119	0.127653	0.999774	4157.34	4537.98	-0.126342	0.834654	0.957963	4328.04	5055.8	-0.224288	0.599597	0.887706	-	-
Zm00001d023987	4027	5378	4823	2668	5187	3875	8436	6192	7132	3529	4557	5329	42.5451	39.5594	41.6109	19.683	37.2579	38.133	56.2281	51.6912	50.7856	27.569	31.6037	41.1876	6526.74	5066.88	0.365335	0.0811736	0.575528	3715.79	4833.69	-0.379538	0.264329	0.999774	4208.1	4033.26	0.0612819	0.875538	0.968987	4376.79	7113.34	-0.70069	0.00782999	0.083538	-	La-related protein 6B
Zm00001d027613	5345	5428	4460	3876	4748	5482	5014	6392	7822	2898	4061	5548	418.762	296.088	285.349	212.051	252.909	400.055	247.829	395.707	413.046	167.888	208.854	317.987	5866.88	5526.18	0.086375	0.768712	0.982605	4558.83	5265.45	-0.207965	0.553593	0.999774	3932.18	4956.51	-0.333903	0.418183	0.787751	4091.87	6395.48	-0.644281	0.0506852	0.298656	-	Tetratricopeptide repeat (TPR)-like superfamily protein
Zm00001d047893	2668	4562	2906	4289	3669	3967	3155	4891	4931	8976	11411	5088	64.841	77.1935	57.6742	72.7875	60.6243	89.8024	48.374	93.9247	80.772	161.305	182.045	90.4615	3995.32	3550.26	0.170201	0.569831	0.964244	3787.6	3390.28	0.15967	0.59141	0.999774	7875.84	4121.01	0.93454	0.0151896	0.148817	8181.56	4355.02	0.909811	0.00803234	0.0855091	phosphoenolpyruvate carboxykinase homolog2	phosphoenolpyruvate carboxykinase homolog2
Zm00001d011734	3550	3444	2275	1187	5605	6554	2591	7167	3517	9492	13325	1460	388.344	262.309	203.232	90.6727	416.869	667.816	178.816	619.504	259.312	767.801	956.858	116.841	4216.58	3377.73	0.319999	0.454098	0.93343	4447.37	3217.3	0.467055	0.412154	0.999774	7407.84	4826.65	0.618099	0.392184	0.772068	7692.69	4595.01	0.74345	0.420152	0.795811	-	Inorganic pyrophosphatase 1
Zm00001d052194	4653	6284	5474	2526	3933	3240	6018	6534	7631	4444	4025	5404	418.32	393.345	401.885	158.579	240.4	271.32	341.332	464.166	462.401	295.428	237.538	355.422	6133.34	5840.12	0.0706525	0.765344	0.981995	3077.68	5571.57	-0.856379	0.00566963	0.446509	4374.42	3342.77	0.388128	0.288676	0.691088	4544.33	6685.47	-0.556963	0.043812	0.27516	heat shock protein22	23.6 kDa heat shock protein mitochondrial
Zm00001d037603	3998	4041	4573	3628	5567	4912	7405	5791	5897	3918	4314	5701	135.469	95.3338	126.538	85.8422	128.249	155.03	158.296	155.049	134.676	98.1664	95.955	141.319	5746	4568.5	0.331002	0.178675	0.762108	4497.42	4353.67	0.0468376	0.888784	0.999774	4385.43	4885.49	-0.15572	0.678927	0.909238	4559.26	6262.14	-0.457893	0.0895568	0.41158	-	60S ribosomal protein L18-3
Zm00001d013667	8639	5307	5654	2209	5649	4288	5062	5109	5637	4101	4150	3915	498.983	213.419	266.686	89.0955	221.835	230.696	184.456	233.172	219.448	175.152	157.348	165.427	4796.23	7349.62	-0.615648	0.066112	0.52655	3874.36	6988.58	-0.851034	0.060992	0.999774	3811.61	4203.36	-0.141069	0.738302	0.931183	3959.17	5227.7	-0.400928	0.0961383	0.426489	-	Methyl-CpG-binding domain-containing protein 11
Zm00001d022089	5197	3492	7497	4910	5901	5154	6216	5538	5018	1514	3329	5586	1594.07	745.745	1877.86	1051.65	1230.6	1472.52	1202.86	1342.23	1037.4	343.386	670.285	1253.45	5077.7	5969.18	-0.23327	0.496598	0.948316	5050.34	5682.73	-0.170175	0.661952	0.999774	3285.09	5489.08	-0.740619	0.12287	0.479225	3423.69	5533.69	-0.692711	0.083629	0.397958	-	EGG APPARATUS-1 protein
Zm00001d047503	4382	8425	6812	3091	5431	3671	5973	4142	7214	3018	3138	3954	403.621	540.298	512.387	198.81	340.108	314.955	347.091	301.46	447.857	205.553	189.734	266.435	5170.5	6834.02	-0.402469	0.116211	0.659728	3825.95	6528.83	-0.771113	0.0175465	0.766335	3181.06	4153.01	-0.38464	0.289649	0.691603	3306.13	5636.45	-0.769729	0.00560161	0.0645115	-	Dormancy-associated protein homolog 3
Zm00001d011992	3790	4444	5128	4631	5262	3925	7427	4733	6587	3376	4013	5369	326.354	266.431	360.595	278.459	308.06	314.812	403.471	322.036	382.295	214.958	226.835	338.217	5587.37	4795.23	0.220714	0.35995	0.904521	4315.93	4572.52	-0.0832947	0.760899	0.999774	4014.15	4690.62	-0.224687	0.509736	0.838796	4174.57	6089.88	-0.544866	0.0526875	0.305765	-	60S ribosomal protein L13
Zm00001d011487	4097	5248	4232	6536	5017	4953	5286	4255	6457	3257	4548	4487	174.871	155.957	147.509	194.805	145.589	196.916	142.34	143.506	185.756	102.795	127.427	140.107	4801.25	4848.25	-0.0139602	0.952698	0.997283	5188.13	4624.19	0.165997	0.548675	0.999774	3841.53	5645.97	-0.555496	0.0938036	0.415531	3995.82	5233.77	-0.389375	0.142813	0.519104	isocitrate dehydrogenase1	isocitrate dehydrogenase1
Zm00001d028515	3662	4901	5764	4379	6078	4634	5312	5146	5828	3245	4807	4592	311.615	290.367	400.541	260.203	351.638	367.298	285.172	346.01	334.258	204.182	268.513	285.861	4932.94	5101.66	-0.0485407	0.843202	0.98911	4747.4	4867.22	-0.0360121	0.904956	0.999774	3947.1	5157.07	-0.385707	0.253391	0.656574	4106.4	5376.73	-0.388812	0.139065	0.512191	-	Eukaryotic translation initiation factor NCBP
Zm00001d029688	5351	1759	2632	5516	5254	6031	4551	5010	4918	5627	6060	5589	203.418	46.5567	81.7077	146.425	135.794	213.553	109.147	150.491	126.01	158.174	151.223	155.433	4412.55	3789	0.220042	0.616871	0.970918	5380.9	3594.97	0.582022	0.238622	0.999774	5407.09	5853.41	-0.114321	0.732988	0.930186	5617.76	4809.31	0.224255	0.366702	0.76074	-	cytochrome P450 family 704 subfamily A polypeptide 2
Zm00001d052101	3610	3915	5801	4028	6145	5659	6188	4406	6429	2352	4286	5217	323.93	244.589	425.079	252.389	374.888	472.983	350.303	312.397	388.821	156.057	252.457	342.467	5090.78	4799.65	0.0850658	0.758161	0.9813	5062.72	4575.93	0.145794	0.6861	0.999774	3712.31	5500.01	-0.567055	0.179531	0.567982	3865.9	5549	-0.521462	0.105147	0.448787	chaperonin10	chaperonin10
Zm00001d032070	3116	5278	4856	1053	4925	5037	9337	5561	4722	5224	5182	3723	645.618	761.393	821.634	152.35	693.776	972.102	1220.49	910.435	659.425	800.356	704.801	564.318	5848.19	4652.37	0.329998	0.24417	0.829279	3631.36	4442.41	-0.290969	0.586091	0.999774	4410.74	3939.65	0.163059	0.77168	0.94149	4579.21	6372.37	-0.476746	0.106821	0.45226	-	Histone H2B
Zm00001d023664	5417	5473	4179	1726	5413	6486	3600	4094	3712	4106	6458	6754	395.054	277.897	248.881	87.8973	268.393	440.592	165.634	235.919	182.46	221.421	309.163	360.339	3483.66	5470.78	-0.651116	0.0200498	0.292761	4520.87	5212.33	-0.205411	0.683073	0.999774	5412.51	4908.56	0.141103	0.790657	0.946448	5632.77	3796.77	0.569168	0.0518833	0.303011	-	ABA-responsive protein
Zm00001d039350	1245	5440	5615	2363	5633	1732	7356	6256	7406	3503	5184	5516	92.963	282.814	342.383	123.209	285.967	120.462	346.523	369.11	372.723	193.412	254.096	301.313	6335.24	4156.29	0.60792	0.12448	0.675928	2924.8	3979.12	-0.444121	0.385187	0.999774	4442.63	3168.27	0.487584	0.265631	0.668945	4622.5	6905.07	-0.578982	0.0307268	0.218843	-	Cwf15 / Cwc15 cell cycle control family protein
Zm00001d045394	4212	4726	3502	4667	4237	4167	5486	5868	5886	4061	5427	4898	239.306	186.948	162.482	185.157	163.666	220.522	196.64	263.436	225.397	170.609	202.403	203.581	5247.36	4483.39	0.227077	0.380085	0.913474	4132.17	4273.57	-0.0485467	0.869925	0.999774	4490.86	4494.85	-0.00118686	0.997016	0.999493	4669.9	5719.21	-0.292348	0.251014	0.664658	-	Zinc finger protein%3B Zinc finger protein isoform 1%3B Zinc finger protein isoform 2
Zm00001d013169	7176	5184	5574	1273	5582	4589	3885	5983	6297	1758	2959	6849	727.357	365.84	461.375	90.1012	384.671	433.256	248.431	479.184	430.19	131.761	196.88	507.861	4971.86	6647.73	-0.41902	0.22381	0.809055	3705.13	6325.75	-0.77175	0.139467	0.999774	3670.83	4017.55	-0.130172	0.833999	0.957894	3824.32	5419.61	-0.502988	0.257023	0.671293	abscisic acid-responsive28	Late embryogenesis abundant protein 31
novel.665	4265	5279	6452	3931	5859	4406	6752	4309	5566	2287	3338	4309	294.778	254.033	364.16	189.721	275.318	283.65	294.413	235.327	259.287	116.881	151.445	217.874	4958.13	5721.4	-0.206475	0.404466	0.920981	4469.98	5456.95	-0.287868	0.357321	0.999774	3119.01	4854.78	-0.638292	0.0944511	0.416712	3245.9	5403.82	-0.735433	0.0140982	0.129993	-	PF00240:Ubiquitin family|PF01020:Ribosomal L40e family
Zm00001d014519	4496	4630	4723	3397	3832	3690	6926	4370	7015	4145	2865	6660	535.521	383.966	459.399	282.542	310.32	409.391	520.453	411.291	563.17	365.07	224.009	580.333	5450.54	5013.49	0.120789	0.632892	0.973076	3471.81	4777.82	-0.460724	0.127004	0.999774	4353.44	3774.45	0.205923	0.629405	0.89263	4522.65	5941.22	-0.393684	0.257567	0.671942	-	Translation machinery associated TMA7
Zm00001d003938	7452	3792	3904	4669	5626	5543	5757	4343	4981	2820	3156	4544	504.281	178.661	215.74	220.628	258.842	349.387	245.779	232.224	227.184	141.108	140.194	224.953	4528.04	5759.97	-0.346972	0.350224	0.899757	5054.96	5472.26	-0.114361	0.79063	0.999774	3315.66	5494.93	-0.728756	0.0523462	0.305761	3447.78	4935.04	-0.517462	0.0676724	0.353798	-	Steroleosin
Zm00001d037875	2883	3498	4049	3926	5590	3530	7839	5054	5461	3774	4131	6562	90.8039	76.7081	104.143	86.347	119.703	103.561	155.765	125.78	115.929	87.895	85.4095	151.199	5481.22	3735.32	0.553389	0.0262653	0.33991	4054.11	3562.32	0.186619	0.523141	0.999774	4568.1	4402.5	0.0532434	0.887168	0.972686	4750.48	5973.37	-0.330541	0.281754	0.694111	elongation factor alpha2	elongation factor alpha2
Zm00001d052458	7384	6588	5172	6644	5782	6871	3050	2255	5635	2385	2442	1918	587.833	365.155	336.235	369.342	312.95	509.5	153.183	141.849	302.356	140.395	127.614	111.703	3259.61	7011.65	-1.10492	0.00183204	0.0682665	6175.74	6676.71	-0.112525	0.746817	0.999774	2107.33	6719.67	-1.67288	1.08636e-06	8.2545e-05	2188.42	3554.24	-0.699693	0.0337462	0.233002	-	Probable calcium-binding protein CML50
Zm00001d047958	4158	4311	4043	3600	5502	4925	6691	4868	6507	3157	3805	4382	437.028	315.474	347.017	264.219	393.17	482.162	443.675	404.29	460.964	245.359	262.525	336.938	5410.49	4529.47	0.256634	0.281595	0.86057	4476.22	4316.47	0.052403	0.874953	0.999774	3559.53	4862.62	-0.449968	0.221224	0.621575	3701.15	5897.23	-0.672118	0.00848875	0.0889082	-	Ribosomal protein L7Ae/L30e/S12e/Gadd45 family protein
Zm00001d031939	4293	4512	4893	3919	5286	6111	5714	4772	5643	2606	3885	4294	496.839	363.568	462.437	316.714	415.927	658.763	417.2	436.389	440.177	223.014	295.146	363.555	4858.63	4950.67	-0.0269276	0.908814	0.994959	4965.46	4718.51	0.0735142	0.836604	0.999774	3375.7	5397.58	-0.677021	0.0939313	0.415593	3512.63	5295.61	-0.592255	0.0309375	0.219737	-	40S ribosomal protein S25-2
Zm00001d006942	4157	5009	4810	5115	6426	4759	4934	4192	4499	3624	4116	4194	355.348	298.117	335.769	305.321	373.465	378.923	266.086	283.148	259.21	229.068	230.962	262.274	4110.8	5009.36	-0.285133	0.192679	0.776939	5103.3	4776.88	0.0953752	0.721954	0.999774	3738.99	5544.84	-0.568474	0.0632102	0.335999	3886.12	4480.3	-0.205254	0.384662	0.773391	-	Chaperone DnaJ-domain superfamily protein
Zm00001d027988	1155	641	545	905	2588	7567	469	1213	716	17146	10280	12574	273.756	105.779	105.487	149.784	417.042	1670.58	70.1298	227.175	114.381	3005.01	1599.43	2180.26	757.27	887.15	-0.22814	0.62924	0.972948	3912.22	842.986	2.2146	0.0012083	0.183583	12643.9	4256.01	1.571	0.0197615	0.174904	13108.2	825.297	3.99016	1.80519e-23	4.24175e-21	-	-
Zm00001d028207	2737	4548	4974	5923	5037	3531	5933	4573	6220	2748	4467	5088	113.418	131.217	168.32	171.39	141.911	136.291	155.107	149.736	173.724	84.2029	121.511	154.244	5018.1	4312.81	0.218451	0.378166	0.912943	4468.74	4117.83	0.11797	0.688165	0.999774	3850.5	4860.42	-0.336065	0.35193	0.743784	4008.04	5469.71	-0.448594	0.126116	0.490025	-	ATP synthase subunit gamma mitochondrial
Zm00001d033301	4220	4184	5071	2520	5356	5812	5339	6078	7131	2579	3389	4036	661.244	456.46	648.881	275.732	570.591	848.275	527.786	752.538	753.115	298.815	348.588	462.651	5644.36	4884.97	0.208539	0.446984	0.931631	4470.49	4655.1	-0.0584601	0.890075	0.999774	3138.71	4855.21	-0.629261	0.167467	0.550143	3264.82	6152.57	-0.914169	0.00163201	0.0239195	-	-
Zm00001d014742	4498	5238	5092	5568	4013	3079	5162	4915	6113	2716	4082	5170	249.957	202.663	231.077	216.064	151.618	159.374	180.973	215.818	228.962	111.604	148.906	210.179	4895.5	5326.21	-0.121586	0.602785	0.968199	3905.25	5078.34	-0.378832	0.185306	0.999774	3755.5	4249.92	-0.178467	0.636562	0.894727	3908.59	5336.17	-0.449164	0.137766	0.510568	-	F-box protein SKIP31
Zm00001d031569	4104	5633	4723	5370	5162	3885	5156	5122	5434	3112	4374	3544	164.614	157.312	154.703	150.408	140.771	145.149	130.473	162.337	146.907	92.3001	115.168	103.994	4766.91	5140.44	-0.108873	0.621881	0.9718	4483.11	4904.35	-0.12955	0.598162	0.999774	3435.11	4874.6	-0.504902	0.092944	0.413262	3572.32	5195.61	-0.540346	0.030446	0.217534	-	Peptidyl-prolyl isomerase
Zm00001d009849	3653	4320	4264	5669	4555	4332	6461	4277	5337	3969	4548	4136	106.447	87.6457	101.467	115.353	90.242	117.581	118.777	98.4788	104.82	85.5202	86.9956	88.1696	4800.87	4391.02	0.128918	0.568418	0.963703	4570.97	4186.96	0.126606	0.644764	0.999774	3956.68	4973.6	-0.329949	0.283661	0.687208	4111.85	5232.4	-0.347734	0.136666	0.508804	-	NifU-like protein 4 mitochondrial
Zm00001d040190	7394	4564	4720	5633	4314	5747	6700	3141	3226	2917	2414	4746	524.164	225.266	273.245	278.846	207.923	379.482	299.648	175.944	154.14	152.907	112.335	246.132	3854.76	6254.46	-0.698034	0.0609961	0.511062	5040.57	5947.15	-0.238581	0.554249	0.999774	3198.29	5486.67	-0.778599	0.0659089	0.344125	3323.76	4200.3	-0.337812	0.348528	0.747232	-	hydroxyproline-rich glycoprotein family protein
Zm00001d031727	7553	12584	5750	2390	2556	2578	3529	4824	3928	2548	3695	3223	503.135	583.64	312.791	111.173	115.761	159.959	148.308	253.916	176.359	125.507	161.574	157.065	3780.41	9070.19	-1.26272	6.26004e-05	0.005607	2396.31	8660.7	-1.85387	5.57467e-08	7.24645e-05	2950.82	2605.67	0.179669	0.595065	0.878199	3069.33	4120.16	-0.424623	0.147353	0.526349	sorbitol dehydrogenase homolog1	Sorbitol dehydrogenase
Zm00001d015310	4261	7290	4736	2681	4956	3912	4438	4401	6461	2905	3504	5553	236.927	282.223	215.049	104.097	187.357	202.612	155.683	193.363	242.139	119.441	127.897	225.883	4622.28	5705.06	-0.303715	0.242567	0.826982	3668.99	5447.99	-0.570486	0.0977549	0.999774	3774.72	3983.27	-0.0775377	0.854713	0.964048	3926.79	5038.93	-0.359799	0.271587	0.684586	-	Cystathionine beta-synthase (CBS) family protein
Zm00001d007299	6188	3595	4448	2651	4828	5686	3643	9524	1631	2798	7112	2767	1166.26	471.745	684.595	348.894	618.656	998.195	433.167	1418.35	207.187	389.939	879.893	381.513	4767.47	5345.03	-0.164983	0.845391	0.989379	4310.91	5082.09	-0.237443	0.605847	0.999774	3872.04	4683.76	-0.274426	0.580981	0.872141	4033.7	5193.51	-0.364561	0.678167	0.914718	-	Probable non-specific lipid-transfer protein 2
Zm00001d016255	6398	6914	4490	5705	5110	4860	3382	4441	4158	2303	2991	4086	436.417	328.359	250.107	271.738	236.981	308.785	145.539	239.363	191.163	116.159	133.926	203.896	3675.04	6436.19	-0.808472	0.00730697	0.165961	4941.29	6133.57	-0.31183	0.322511	0.999774	2950.56	5375.01	-0.865258	0.0172123	0.161297	3069.57	4005.57	-0.383919	0.227522	0.640576	HSF-transcription factor 18	Heat stress transcription factor C-1
Zm00001d040026	4871	6805	3303	2210	3319	3786	4829	5513	8268	2135	5867	3875	320.159	311.414	177.288	101.433	148.317	231.788	200.241	286.322	366.277	103.764	253.137	186.326	5642.55	5316.25	0.0859393	0.789593	0.98452	3026.52	5072.05	-0.745091	0.0613533	0.999774	3660.23	3289.18	0.154385	0.737166	0.931106	3814.88	6151.5	-0.689236	0.0568491	0.320018	-	Bowman-Birk type trypsin inhibitor
Zm00001d036480	2854	2834	3107	3295	3663	4384	5141	5064	5906	6424	5683	6300	130.862	90.4731	116.338	105.5	114.191	187.237	148.715	183.472	182.521	217.804	171.052	211.325	4880.84	3190.12	0.613723	0.015447	0.255178	3663.83	3039.82	0.269296	0.432866	0.999774	5788.65	3984.4	0.539017	0.141302	0.509312	6010.8	5320.05	0.17614	0.480243	0.833482	eukaryotic initiation factor4a	eukaryotic initiation factor4a
Zm00001d022301	2558	4239	5914	3375	5591	4919	6512	3903	6238	2909	3627	4804	310.999	358.826	587.168	286.53	462.15	557.054	499.485	374.952	511.171	261.52	289.466	427.282	4948.8	4478.05	0.144205	0.63423	0.973184	4434.72	4275.49	0.0526304	0.89097	0.999774	3566.12	4816.59	-0.433595	0.273959	0.677822	3709.23	5394.19	-0.54038	0.0643095	0.343499	-	Probable ribosome biogenesis protein RLP24
novel.4573	4104	4792	4266	6173	6420	5939	3498	4503	3374	2587	4504	4379	91.4307	74.3298	77.6117	96.0325	97.2422	123.242	49.1647	79.2693	50.6631	42.617	65.868	71.3695	3498.7	4728.11	-0.434521	0.116742	0.661551	5859.87	4507.96	0.378387	0.170102	0.999774	3576.74	6371.63	-0.832955	0.0189688	0.171622	3723.35	3812.91	-0.0341637	0.914185	0.983859	-	-
Zm00001d009848	3795	4169	4895	3384	4940	4675	5674	5403	5604	2470	3715	5645	119.77	91.607	126.157	74.5766	105.998	137.429	112.973	134.737	119.205	57.6414	76.9636	130.332	5054.92	4632.81	0.125876	0.606112	0.968343	4160.18	4416.54	-0.0863483	0.796812	0.999774	3725.36	4520.13	-0.278923	0.516467	0.842704	3878.08	5509.38	-0.506562	0.125152	0.487779	-	60S ribosomal protein L18-3
Zm00001d051754	5204	5553	4163	5025	4985	4069	3052	3902	5054	4377	4991	3983	99.1157	73.6368	64.7491	66.8311	64.5514	72.1863	36.6724	58.7234	64.8787	61.6431	62.4	55.4969	3660.69	5396.09	-0.55977	0.0626818	0.515961	4406.25	5142.41	-0.222834	0.440014	0.999774	4166.77	4791.01	-0.201346	0.49335	0.829597	4329.3	3990.65	0.117603	0.681579	0.915928	aldehyde dehydrogenase2	aldehyde dehydrogenase2
Zm00001d030691	3542	4861	4687	2894	4450	4295	6216	4759	5275	3768	3916	5543	283.659	271.041	306.525	161.839	242.294	320.386	314.057	301.15	284.73	223.132	205.865	324.748	4883.04	4653.89	0.0693777	0.744915	0.9813	3735.91	4440.27	-0.249344	0.45595	0.999774	4169.84	4058.85	0.0390151	0.921179	0.980541	4334.63	5321.87	-0.296078	0.279837	0.693294	-	60S ribosomal protein L8-3
Zm00001d037606	2996	4069	3615	5653	4575	3933	6528	4727	5519	3932	5019	3501	46.4336	43.9076	45.7531	61.1796	48.2077	56.7775	63.8292	57.8887	57.6517	45.0615	51.0621	39.695	5028.23	3799.33	0.404388	0.0542787	0.483061	4417.64	3624.72	0.285404	0.272826	0.999774	3872.99	4806.29	-0.311427	0.318508	0.717093	4025.35	5480.16	-0.445078	0.0641215	0.342746	-	Importin subunit alpha
Zm00001d006760	5034	4358	5010	4859	4642	4200	4276	4611	6094	2470	3627	4651	451.708	272.266	367.117	304.459	283.194	351.039	242.064	326.932	368.56	163.887	213.64	305.312	4543.58	5269.24	-0.213645	0.459348	0.936543	4313.35	5018.26	-0.218319	0.476113	0.999774	3374.02	4690.94	-0.475377	0.193247	0.58651	3511.32	4952.94	-0.496268	0.115064	0.468767	elongation initiation factor5A	Eukaryotic translation initiation factor 5A
Zm00001d043097	3991	3719	3447	1720	2748	3895	8916	9676	2797	4990	5188	2676	575.409	373.321	405.843	173.165	269.368	523.075	810.987	1102.32	271.8	531.983	491.006	282.25	6595.89	4068.8	0.697009	0.0991899	0.621991	2768.73	3875.63	-0.485383	0.260191	0.999774	3993.59	3009.78	0.408251	0.389452	0.770774	4145.27	7185.34	-0.793529	0.0634419	0.340487	-	Ribosomal protein L34e superfamily protein
Zm00001d033983	2605	6314	6543	3685	6264	2906	5152	3424	7112	2508	3540	3681	155.437	262.309	318.82	153.54	254.117	161.512	193.942	161.436	286.023	110.657	138.657	160.682	4668.57	5338.25	-0.193452	0.559332	0.962259	3933.1	5103.24	-0.375771	0.316472	0.999774	3043.12	4267.16	-0.487794	0.179171	0.56779	3165.68	5089.76	-0.685141	0.0237428	0.185021	-	Aluminium induced protein with YGL and LRDR motifs
Zm00001d018529	5207	3882	3290	2496	4533	7134	4251	5408	4642	3238	4529	4773	319.01	165.59	164.602	106.782	188.816	407.11	164.307	261.802	191.683	146.689	182.142	213.925	4388.04	4590.61	-0.0649828	0.845478	0.989379	4744.2	4367.96	0.119155	0.808623	0.999774	3923.63	5157.26	-0.394284	0.424053	0.791725	4081.59	4782.44	-0.228524	0.433423	0.804903	-	-
Zm00001d012161	3286	2798	4778	3229	5181	3921	6171	5306	6288	2320	3825	5969	217.351	128.855	258.084	149.142	232.993	241.575	257.512	277.319	280.329	113.471	166.08	288.834	5356.66	3962.75	0.434981	0.14362	0.708931	3891.87	3775.03	0.0440078	0.904976	0.999774	3814.94	4226.23	-0.147688	0.735667	0.93052	3972.57	5838.49	-0.555553	0.107059	0.452939	-	60S ribosomal protein L5-1 homolog b
Zm00001d044035	3880	3940	4759	4437	6831	3835	2838	6114	6560	2451	3727	3431	173.498	122.665	173.781	138.545	207.674	159.732	80.0617	216.027	197.71	81.0418	109.399	112.237	4809.33	4553.42	0.078871	0.829441	0.987682	4666.11	4339.56	0.104786	0.736541	0.999774	2996.91	5065.19	-0.757154	0.0266577	0.209599	3118.04	5242.88	-0.74963	0.0406086	0.261657	-	Ketol-acid reductoisomerase chloroplastic
Zm00001d023387	5341	5324	8197	1141	3806	5376	5604	4883	4387	2961	2865	2857	1121.48	778.338	1405.55	167.298	543.341	1051.45	742.362	810.165	620.866	459.737	394.898	438.866	4499.68	6824.79	-0.600926	0.035858	0.400967	3473.58	6504.81	-0.905225	0.0960672	0.999774	2723.93	3772.71	-0.46977	0.397592	0.775139	2829.07	4903.72	-0.793529	0.00124368	0.0190562	-	AT3g10020/T22K18_16; Expressed protein; protein
Zm00001d016694	6998	4690	3814	7592	4441	3193	3767	3390	5899	1747	2383	4642	195.484	91.216	87.004	148.091	84.3437	83.0802	66.3867	74.8264	111.065	36.0854	43.6971	94.8626	3925.09	5796.71	-0.562341	0.119568	0.666242	4646.61	5512.65	-0.246406	0.551287	0.999774	2776.92	5059.81	-0.865672	0.064389	0.339396	2890.8	4279.2	-0.56594	0.139576	0.513166	-	Poly [ADP-ribose] polymerase 3
Zm00001d037111	2924	4894	6269	2825	4769	2847	7439	4376	5528	2940	2551	5082	639.729	745.494	1120.05	431.593	709.384	580.187	1026.79	756.509	815.171	475.629	366.371	813.404	5157.13	4958.19	0.0567481	0.8432	0.98911	3245.49	4734.09	-0.544692	0.119061	0.999774	3355.56	3522.55	-0.0701148	0.866008	0.966956	3487.92	5620.48	-0.688437	0.0376601	0.249508	-	40S ribosomal protein S17-1
Zm00001d009870	2696	4134	3708	4615	4593	4103	5076	4568	5148	4335	5079	4323	96.5817	103.111	108.477	115.447	111.868	136.911	114.722	129.306	124.301	114.833	119.438	113.296	4469.56	3721.15	0.264298	0.218314	0.803295	4192.49	3551.86	0.239096	0.363819	0.999774	4290.14	4558.96	-0.0875954	0.770512	0.941208	4458.4	4871.54	-0.1278	0.580266	0.878443	-	Elongation factor 1-alpha
Zm00001d013777	2538	3854	3594	3806	3837	5007	4636	2898	3613	6946	6230	5364	120.676	127.586	139.55	126.367	124.038	221.752	139.066	108.879	115.787	244.211	194.45	186.582	3322.26	3528.68	-0.0869048	0.702572	0.978963	4099.42	3368.02	0.283306	0.398605	0.999774	5809.06	4459.47	0.381582	0.307275	0.706913	6029.78	3620.8	0.735715	0.0031773	0.0416893	MYB-related-transcription factor 40	-
Zm00001d009103	934	1747	1579	1484	2330	1926	1891	1740	1427	18046	13320	5632	87.4894	113.936	120.785	97.0687	148.388	168.045	111.75	128.788	90.0936	1249.95	819.038	385.944	1534.73	1487.43	0.044654	0.865883	0.991708	1822.27	1420.83	0.358576	0.284892	0.999774	11539.8	1979.2	2.54375	4.24894e-08	5.07535e-06	11954.8	1672.48	2.83763	2.66604e-14	2.41995e-12	AP2-EREBP-transcription factor 148	Ethylene-responsive factor-like protein 1%3B Putative AP2/EREBP transcription factor superfamily protein
Zm00001d042780	6249	4490	4841	2354	2994	5195	7008	6171	3343	3250	3285	2571	377.187	188.692	238.618	99.2177	122.866	292.074	266.863	294.32	136.002	145.055	130.158	113.527	5022.39	5777.14	-0.201883	0.574523	0.964244	3521.55	5497.22	-0.642614	0.162423	0.999774	2845.29	3830.65	-0.428812	0.349998	0.742344	2954.59	5472.11	-0.889086	0.0055046	0.0635796	-	alpha/beta-Hydrolases superfamily protein
Zm00001d029708	2594	1308	2717	2870	5657	3253	6978	5940	4917	5513	5072	4927	349.814	122.811	299.212	270.263	518.666	408.614	593.672	632.953	446.919	549.74	448.991	486.074	5394.72	2485.23	1.11851	0.00249982	0.0829995	3664.62	2363.25	0.633124	0.147081	0.999774	4867	3975.73	0.291808	0.418502	0.787822	5053.52	5878.84	-0.21822	0.394358	0.778665	glutathione transferase30	glutathione transferase30
Zm00001d010631	3694	3530	3889	3359	5592	4808	6008	4197	5116	3351	4003	4134	350.217	233.011	301.093	222.376	360.448	424.587	359.352	314.411	326.914	234.919	249.125	286.724	4585.25	4040.88	0.182587	0.464782	0.939038	4387.49	3849.9	0.188575	0.588419	0.999774	3598.32	4765.06	-0.405086	0.268745	0.672139	3740.76	4997.43	-0.417904	0.0835881	0.397829	-	60S ribosomal protein L24%3B 60S ribosomal protein L24 isoform 1%3B 60S ribosomal protein L24 isoform 2%3B 60S ribosomal protein L24 isoform 3
Zm00001d053547	3387	3597	4357	3584	4250	4345	5692	5073	6189	2109	3343	5748	314.753	232.732	330.647	232.573	268.521	376.103	333.709	372.51	387.648	144.922	203.931	390.773	5116.66	4093.82	0.321886	0.192511	0.776939	3895.88	3902.26	-0.00243179	0.99399	0.999774	3534.63	4235.32	-0.260857	0.561409	0.862828	3680.66	5577.07	-0.599578	0.0942498	0.422031	-	60S ribosomal protein L11-1
Zm00001d000300	4173	4827	3962	3452	3342	3022	4629	4650	5236	5485	5153	3672	288.845	232.624	223.951	166.849	157.274	194.838	202.14	254.324	244.274	280.734	234.136	185.94	4402.1	4660.24	-0.0821437	0.732242	0.980371	3091.51	4442.93	-0.523232	0.0574459	0.999774	4470.01	3362.03	0.411037	0.209524	0.606683	4639.51	4798.17	-0.0484437	0.853758	0.96824	eucaryotic translation initiation factor5	Eukaryotic translation initiation factor 5
Zm00001d031636	11776	2260	1895	2164	4629	7634	1897	5839	4079	2237	4010	3156	952.831	127.317	125.213	122.268	254.648	575.35	96.8355	373.314	222.451	133.84	212.987	186.813	3732.17	6472.17	-0.794223	0.47582	0.943731	4869.93	6124.56	-0.330704	0.765201	0.999774	2919.55	5293.39	-0.858307	0.104974	0.439532	3038.93	4067.89	-0.420559	0.30986	0.718592	umc1664	Lipid transfer protein
Zm00001d008820	6579	1091	1043	1004	1247	5300	7412	5719	8912	3905	4757	4512	299.176	34.5424	38.7322	31.8814	38.5539	224.494	212.643	205.497	273.151	131.308	142.001	150.103	6605.08	3559.35	0.892047	NA	1	2686.95	3367.15	-0.325577	NA	1	4119.79	2926.06	0.493852	0.442084	0.803234	4282.7	7200.1	-0.749516	0.00277376	0.0371411	-	2-oxoglutarate (2OG) and Fe(II)-dependent oxygenase superfamily protein
Zm00001d037859	2817	3585	4207	5711	4436	2999	5611	4595	5028	2772	5181	4438	162.01	143.551	197.583	229.353	173.453	160.655	203.585	208.814	194.901	117.883	195.596	186.722	4589.36	3788.69	0.276647	0.240865	0.825149	4033.78	3613.9	0.158685	0.593968	0.999774	3852.02	4388.44	-0.188121	0.603186	0.881713	4010.42	5001.88	-0.318681	0.258993	0.673664	superoxide dismutase3	Superoxide dismutase
Zm00001d012857	2225	4221	4652	5109	4917	2283	5541	5299	5789	3100	4550	3399	197.388	260.716	337.017	316.493	296.569	188.651	310.118	371.452	346.143	203.355	264.968	220.594	5036.84	3878.19	0.376968	0.16281	0.741086	3720.07	3704.52	0.00610016	0.985908	0.999774	3434.68	4043.22	-0.235437	0.501037	0.83391	3572.18	5489.83	-0.619873	0.0135037	0.125573	-	DNA-directed RNA polymerases II IV and V subunit 8B
Zm00001d021208	19	263	95	408	250	1804	205	149	68	22853	16300	8639	2.27755	21.9499	9.29951	34.1516	20.3746	201.425	15.503	14.113	5.49395	2025.63	1282.61	757.584	127.283	120.147	0.0784505	0.9046	0.994959	884.514	115.462	2.93596	0.0150405	0.734693	14943.1	964.067	3.95486	2.15382e-08	2.90224e-06	15482.3	138.665	6.80329	3.0663e-61	1.11679e-57	AP2-EREBP-transcription factor 115	Dehydration-responsive element-binding protein 1B
Zm00001d049099	3092	3846	3813	5472	4242	3577	4624	4532	4753	3616	5018	4417	75.5564	65.4339	76.0888	93.3716	70.4754	81.4165	71.2851	87.5064	78.2819	65.3375	80.4922	78.9609	4218.55	3845.49	0.133607	0.55754	0.962143	4134.83	3667.55	0.173062	0.522565	0.999774	4070.81	4499.08	-0.144295	0.648347	0.899289	4233.62	4597.89	-0.119004	0.633907	0.899842	protein disulfide isomerase1	protein disulfide isomerase1
Zm00001d029062	4378	12114	9792	2478	3333	3093	2864	2847	2667	1593	2742	3082	196.798	379.136	359.45	77.7829	101.863	129.505	81.2209	101.123	80.8035	52.9497	80.9104	101.352	2545.71	8988.39	-1.82019	1.08756e-09	5.05529e-07	2838.73	8597.61	-1.5989	1.21997e-05	0.00663835	2319.73	3084.79	-0.411094	0.296734	0.698644	2415.07	2774.46	-0.200077	0.516317	0.850689	-	Vicilin-like seed storage protein
Zm00001d010534	5188	2294	2831	3399	5219	6340	4931	5021	5359	2485	4640	3194	246.178	75.7888	109.701	112.626	168.373	280.221	147.616	188.26	171.394	87.1924	144.53	110.876	4648.77	3947.66	0.236105	0.546495	0.960589	4886.98	3749.05	0.382496	0.432331	0.999774	3194.7	5311.44	-0.733277	0.0879552	0.401322	3325.44	5066.89	-0.607449	0.0322617	0.226235	-	ubiquitin carrier protein 7
Zm00001d038865	3209	3810	4375	4346	5231	3744	5276	4716	4472	3617	3975	4109	234.028	193.457	260.554	221.322	259.369	254.329	242.746	271.763	219.817	195.051	190.294	219.223	4377.46	4085.94	0.0994748	0.680502	0.976797	4155.93	3896.36	0.0930775	0.736095	0.999774	3668.02	4515.81	-0.299977	0.318387	0.717093	3811.91	4770.7	-0.323655	0.182801	0.581283	-	60S ribosomal protein L28-1
Zm00001d038806	4265	4973	4484	4301	4318	4574	3537	5453	4177	3063	4521	3201	123.552	100.302	106.076	87.0037	85.045	123.421	64.642	124.82	81.5563	65.6116	85.972	67.8375	4073.33	4929.56	-0.275328	0.35427	0.903777	4208.02	4700.03	-0.159615	0.588992	0.999774	3349.41	4576.59	-0.450219	0.184753	0.574875	3483.37	4439.38	-0.349704	0.258304	0.672885	heat-shock protein 101	Chaperone protein ClpB1
Zm00001d041243	3278	3161	3867	5203	4302	3310	5851	5500	5416	2889	4307	3557	197.858	132.841	190.608	219.299	176.543	186.095	222.805	262.317	220.336	128.942	170.652	157.066	5081.67	3742.46	0.44148	0.0876851	0.593968	3971.65	3565.97	0.155605	0.598789	0.999774	3347.85	4320.44	-0.367928	0.245268	0.645973	3482.48	5538.36	-0.66927	0.00848484	0.0889082	-	Probable malate dehydrogenase glyoxysomal
Zm00001d022181	3801	3461	2716	4267	4076	3650	4896	5139	4896	4109	6100	3432	86.6338	54.9228	50.5524	67.9125	63.1624	77.4898	70.4012	92.5522	75.213	69.2513	91.2664	57.2256	4544.66	3649.14	0.316802	0.271221	0.853922	3772.89	3475.15	0.118709	0.710195	0.999774	4220.76	4103.13	0.0408832	0.903122	0.976049	4388.66	4953.16	-0.174446	0.53068	0.856745	-	Phospho-2-dehydro-3-deoxyheptonate aldolase 1
Zm00001d051901	3667	4220	3294	5450	4443	3347	3885	5801	4858	2357	5246	3813	85.1933	68.2604	62.4943	88.4155	70.1788	72.429	56.9423	106.492	76.0701	40.4908	80.0045	64.8059	4487.8	4021.9	0.158112	0.593333	0.968199	4095.97	3834.19	0.0954149	0.733707	0.999774	3531.78	4455.78	-0.335258	0.368456	0.756979	3678.74	4891.29	-0.410874	0.227924	0.641228	-	P-loop NTPase domain-containing protein LPA1 homolog 1
Zm00001d028974	3057	3764	2694	3492	3413	3574	4478	5137	4043	5289	6210	5143	147.596	126.529	106.218	117.731	112.034	160.73	136.4	195.978	131.567	188.823	196.817	181.656	4180.67	3407.31	0.295104	0.274751	0.855648	3336.43	3249.17	0.0381441	0.899473	0.999774	5195.05	3628.84	0.517786	0.107992	0.446116	5398.65	4556.11	0.244922	0.355752	0.753298	ethylene insensitive-like3	ethylene insensitive-like3
Zm00001d011732	3315	4033	3826	3362	4771	4418	5441	4397	4442	3462	4022	4739	145.394	123.155	137.034	102.967	142.268	180.489	150.553	152.383	131.311	112.277	115.797	152.055	4303.08	4002.69	0.104501	0.638605	0.973854	4007.04	3817.07	0.0699778	0.824346	0.999774	3838.04	4353.85	-0.181829	0.615536	0.887206	3990.3	4689.63	-0.232995	0.365429	0.759567	NADH dehydrogenase2	NADH dehydrogenase2
Zm00001d005663	3517	3822	4062	1460	4356	3204	5546	5259	4504	3156	3396	7827	357.253	270.306	336.95	103.56	300.834	303.151	355.413	422.11	308.364	237.052	226.445	581.638	4648.38	4112.09	0.176939	0.480388	0.944434	2878.49	3919.76	-0.445516	0.295659	0.999774	4570.05	3121.91	0.549821	0.298487	0.69966	4755.14	5065.77	-0.0913166	0.807814	0.955091	-	Succinate dehydrogenase [ubiquinone] iron-sulfur subunit 3 mitochondrial
Zm00001d023734	3710	5243	4409	4322	3730	3048	4909	4060	4875	2967	3447	5241	239.654	235.804	232.58	194.954	163.815	183.395	200.056	207.231	212.25	141.72	146.165	247.672	4168.28	4741.34	-0.185833	0.368905	0.908287	3458.54	4524.13	-0.387497	0.125305	0.999774	3675.98	3761.98	-0.0333818	0.927254	0.982344	3823.31	4543.2	-0.248934	0.401625	0.78359	glycine-rich protein2	glycine-rich protein2
Zm00001d022469	4543	3937	3227	2442	4096	3760	3304	5449	3976	4969	5463	4773	46.4389	28.0198	26.9376	17.431	28.4665	35.8004	21.3073	44.0123	27.3935	37.5587	36.6574	35.693	3949.74	4295.42	-0.121009	0.724369	0.980264	3300.67	4089.81	-0.309291	0.416313	0.999774	4753.9	3585.06	0.407255	0.27185	0.675389	4939.16	4304.65	0.198531	0.520022	0.851509	-	Probable histone-arginine methyltransferase 1.4
Zm00001d042059	2202	3395	3134	1975	5009	3347	7915	5295	3955	3843	5801	3954	94.8933	101.864	110.291	59.4323	146.759	134.349	215.188	180.303	114.875	122.459	164.101	124.654	5144.76	3082.35	0.739048	0.00910561	0.188113	3263.93	2942.19	0.149622	0.696954	0.999774	4219.26	3540.18	0.253245	0.545272	0.855152	4388.24	5605.77	-0.353246	0.241688	0.65544	-	-
Zm00001d008983	4412	4109	3632	5838	4525	3737	4259	4525	5101	2234	3711	3725	107.504	69.7088	72.2699	99.3324	74.9624	84.8154	65.4706	87.1218	83.7736	40.2509	59.357	66.4001	4218.64	4433.7	-0.0715916	0.794155	0.984795	4380.52	4223.06	0.0529627	0.862883	0.999774	3018.49	4766.35	-0.65905	0.060634	0.328401	3141.8	4598.28	-0.54945	0.0590109	0.326331	-	P-loop containing nucleoside triphosphate hydrolases superfamily protein
Zm00001d042025	2433	2628	3611	5679	3963	2571	6120	6062	3664	3436	6087	3546	228.817	172.081	277.329	372.953	253.399	225.221	363.116	450.484	232.254	238.947	375.786	243.97	4836.95	3125.26	0.630162	0.0460946	0.448119	3726.31	2979.42	0.322889	0.337009	0.999774	4036.76	4055.21	-0.00660942	0.985893	0.99631	4200.54	5270.47	-0.327248	0.312164	0.719912	-	Ubiquitin-fold modifier 1
Zm00001d019446	6795	7309	4431	2466	4618	4638	3706	3553	3307	2509	2458	3978	468.606	350.944	249.541	118.754	216.524	297.927	161.24	193.612	153.714	127.944	111.273	200.695	3206.6	6705.2	-1.06421	0.00021917	0.0146621	3793.73	6389.61	-0.752204	0.0649981	0.999774	2827.36	4120.43	-0.543263	0.218878	0.618065	2939.1	3494.69	-0.249808	0.407274	0.787095	-	farnesylated protein 3
Zm00001d049320	5216	3868	4548	2154	4793	3713	6340	4757	4608	2920	2856	3944	548.844	283.374	390.799	158.268	342.889	363.913	420.871	395.515	326.803	227.194	197.27	303.6	4720.94	5038.51	-0.0937144	0.751856	0.9813	3395.97	4795.43	-0.497832	0.223643	0.999774	3064.4	3685.41	-0.266163	0.525801	0.846639	3184.6	5144.8	-0.692068	0.0117628	0.113383	multi-protein bridging factor homolog1	multi-protein bridging factor homolog1
Zm00001d048460	4950	5165	3811	5269	3703	4721	4514	4447	3771	2669	4180	2496	199.657	145.048	125.528	148.404	101.547	177.368	114.866	141.731	102.518	79.6032	110.674	73.6508	3871.87	5045	-0.381757	0.163715	0.742618	4368.32	4807.29	-0.138171	0.683168	0.999774	2892.12	4755.73	-0.7174	0.0527856	0.307066	3008.01	4219.56	-0.488131	0.0808983	0.39006	-	CBL-interacting serine/threonine-protein kinase 9
Zm00001d052061	1650	2940	1752	3506	2295	5812	2197	1751	2214	10013	8117	7336	65.0977	80.7589	56.4466	96.5897	61.5601	213.584	54.684	54.5866	58.8737	292.111	210.217	211.736	1852.05	2214.74	-0.258214	0.281046	0.860113	3892.6	2115.33	0.879599	0.0515147	0.999774	7993.82	4240.28	0.914896	0.0563853	0.317882	8294.32	2018.66	2.03871	3.58445e-16	4.01693e-14	-	Protein CYPRO4
Zm00001d041963	3155	3998	4814	3551	4417	3694	6473	3680	6064	2289	2984	4416	401.254	354.017	499.974	315.361	381.929	437.601	519.367	369.816	519.805	215.262	249.121	410.867	4810.04	4274.6	0.170386	0.516036	0.952435	3681.45	4077.36	-0.147436	0.621588	0.999774	3052.19	4000.71	-0.390381	0.308012	0.707479	3175.69	5242.92	-0.72341	0.0229596	0.180853	-	Cytochrome B5 isoform D
Zm00001d035964	3565	3837	3554	5632	4372	3619	4240	4179	4631	3839	4859	3143	86.8434	65.0774	70.6995	95.8025	72.4089	82.1159	65.1616	80.4392	76.035	69.1508	77.699	56.0111	3956.1	3956.48	-1.31505e-05	0.999957	0.999957	4233.19	3771	0.166918	0.553388	0.999774	3679.22	4606.03	-0.324091	0.315306	0.714158	3823.47	4311.98	-0.173358	0.497727	0.841837	-	Serine/threonine-protein kinase MHK
Zm00001d006844	2631	3394	4004	2712	5237	4817	6251	5325	4426	3245	3913	3484	106.809	95.9316	132.741	76.8803	144.546	182.149	160.098	170.815	121.105	97.4104	104.277	103.471	4840.23	3578.73	0.43564	0.0937072	0.607553	4106.85	3413.81	0.266544	0.481081	0.999774	3324.89	4459.54	-0.423472	0.285605	0.689293	3455.93	5274.6	-0.609943	0.0163014	0.143281	-	Protein kinase
Zm00001d046855	1765	2712	3019	1572	2954	2602	6504	5284	7561	4239	5441	5715	105.048	112.382	146.734	65.3332	119.534	144.249	244.216	248.499	303.309	186.556	212.576	248.836	5812.09	2648.49	1.13383	5.38786e-06	0.000820659	2284.04	2528.04	-0.14667	0.693338	0.999774	4820.29	2480.11	0.958891	0.0152273	0.149079	5012.67	6335.46	-0.33789	0.18846	0.588809	-	GDP-L-fucose synthase 1
Zm00001d049790	3592	4070	4038	3289	5717	4479	4605	4325	4454	2660	3494	4603	380.951	300.531	349.72	243.576	412.227	442.462	308.114	362.441	318.379	208.601	243.247	357.13	4054.2	4209.78	-0.0542414	0.81471	0.987147	4275.31	4013.44	0.0911618	0.783068	0.999774	3381.19	4642.07	-0.457194	0.247122	0.648418	3517.53	4418.65	-0.329045	0.255029	0.669183	-	60S ribosomal protein L32
Zm00001d049239	1786	3382	3078	4623	3992	3329	5526	4040	5005	4714	5772	4009	60.6923	80.018	85.4167	109.702	92.2312	105.373	118.471	108.481	114.635	118.453	128.757	99.6647	4367.26	2877.44	0.601744	0.0111648	0.215002	3726.62	2748.71	0.438934	0.122687	0.999774	4510.51	4053.65	0.154118	0.616329	0.887366	4687.07	4759.95	-0.0222485	0.925957	0.985636	adenosyl homocysteine hydrolase1	Adenosylhomocysteinase
Zm00001d038351	4032	3927	3835	4481	4401	3305	4813	5694	3829	2369	4641	3656	176.347	119.583	136.973	136.854	130.868	134.642	132.804	196.781	112.874	76.615	133.244	116.978	4402.15	4286.58	0.0384278	0.896843	0.99434	3791.63	4083.99	-0.107021	0.703287	0.999774	3308.93	4122.48	-0.317105	0.360799	0.75166	3445.32	4797.15	-0.477417	0.138372	0.511374	-	Adenine nucleotide alpha hydrolases-like superfamily protein
Zm00001d024963	1582	4520	5146	351	3489	2561	7475	2940	5427	5382	3099	6998	170.086	338.347	451.808	26.3515	255.034	256.468	507.016	249.763	393.263	427.866	218.713	550.413	4639.94	3862.96	0.264333	0.482767	0.944837	2070.16	3694.31	-0.835712	0.196124	0.999774	4931.99	2242.47	1.13715	0.087736	0.401033	5119.51	5057.08	0.0175725	0.962171	0.993762	glutathione transferase22	Glutathione S-transferase GSTU6
Zm00001d034356	4213	3440	4275	1003	3302	5039	5217	1604	2845	10060	5997	1698	585.819	333.037	485.434	97.3891	312.165	652.647	457.659	176.236	266.635	1034.36	547.391	172.728	2807.39	4377.62	-0.640613	0.0788843	0.569403	3162.4	4168.35	-0.39859	0.471542	0.999774	5546.65	3435.39	0.691261	0.308293	0.707649	5737.54	3059.38	0.907102	0.0646271	0.344372	glutathione transferase5	glutathione transferase5
Zm00001d047951	2064	3219	2518	1818	2566	2942	3057	2314	2659	9447	9053	6710	63.1849	68.6099	62.9479	38.8629	53.4067	83.8897	59.0403	55.9739	54.8636	213.846	181.923	150.272	2411.25	2750.62	-0.190027	0.368385	0.907913	2376.85	2625.65	-0.143955	0.684167	0.999774	7876.76	2583.45	1.60855	4.20432e-05	0.00182548	8176.67	2627.98	1.63755	2.72321e-11	1.82825e-09	-	Senescence/dehydration-associated protein-related
Zm00001d045610	3462	2955	3381	6271	4862	3804	4136	4960	3637	3045	4278	3558	178.245	105.927	142.153	225.457	170.192	182.428	134.344	201.785	126.21	115.926	144.584	134.013	3907.53	3588.31	0.12306	0.6846	0.976797	4624.49	3417.18	0.436692	0.163074	0.999774	3390.22	5031.61	-0.569636	0.0720207	0.359899	3525.75	4258.33	-0.272217	0.337577	0.738048	-	Homogentisate 12-dioxygenase
Zm00001d013005	4163	4658	3405	3999	3319	3271	4736	4016	6786	2093	3211	4687	135.156	105.29	90.2749	90.6602	73.2606	98.9169	97.0038	103.024	148.492	50.2458	68.4321	111.321	4665.08	4407.33	0.0821374	0.768599	0.982605	3337.38	4200.99	-0.332017	0.266653	0.999774	3143.41	3631.14	-0.208059	0.603901	0.882195	3272.32	5085.76	-0.636197	0.0630871	0.339459	-	RING/U-box superfamily protein
Zm00001d022513	2812	2022	3248	1984	3727	4156	6042	5747	5937	3446	3962	5244	196.817	98.5349	185.646	96.9675	177.354	270.947	266.795	317.839	280.076	178.347	182.034	268.512	5371.63	2981.14	0.849766	0.00561294	0.141684	3219.74	2837.87	0.182105	0.678222	0.999774	3981.03	3497.68	0.186889	0.673292	0.907349	4139.53	5854.55	-0.500096	0.0692715	0.358447	-	Elongation factor 1-beta 2
Zm00001d036959	2785	3083	3314	3647	4409	3498	4728	4882	6191	2909	4490	4318	119.633	92.2061	116.252	109.395	128.766	139.961	128.13	165.707	179.245	92.3997	126.608	135.694	4788.81	3307.7	0.533961	0.0353888	0.399364	3630.74	3153.25	0.203458	0.469564	0.999774	3656.8	3945.61	-0.109598	0.742461	0.932773	3805	5220.07	-0.456131	0.103219	0.444788	elongation factor gamma1	Elongation factor gamma1
Zm00001d017140	5144	3641	2659	2508	3602	5041	3294	4977	4682	2930	4366	5321	362.199	178.496	152.893	123.313	172.435	330.616	146.325	276.906	222.197	152.551	201.8	274.089	3990.08	4266.9	-0.0966537	0.79498	0.985093	3676.51	4058.47	-0.142639	0.757368	0.999774	3956.47	3997.18	-0.0146147	0.974388	0.994039	4117.43	4349.11	-0.0788925	0.812	0.956436	-	GDSL esterase/lipase
Zm00001d052855	2611	4343	3259	4409	4158	4226	3383	3798	3965	4668	5813	3497	67.7727	78.4872	69.0803	79.9144	73.3782	102.174	55.3986	77.897	69.367	89.5944	99.0465	66.4043	3396.1	3586.21	-0.0787889	0.743723	0.981275	4059.26	3424.18	0.245254	0.382925	0.999774	4339.67	4415.27	-0.0247925	0.941735	0.986466	4509.12	3701.62	0.284826	0.299659	0.711872	-	HSP protein%3B Putative heat shock protein 90 family protein
Zm00001d016200	2927	3791	4503	2872	4628	4057	4770	4424	4522	1620	3534	6254	143.46	129.367	180.232	98.2944	154.218	185.214	147.494	171.333	149.382	58.7117	113.701	224.243	4153.28	4003.14	0.0531102	0.827492	0.987682	3687.5	3818.72	-0.050559	0.882313	0.999774	3597.73	4005.24	-0.15476	0.760407	0.938484	3749.6	4526.6	-0.27171	0.503586	0.844114	-	-
Zm00001d038291	1159	4679	3021	2698	3948	1899	5332	2396	3470	8483	5115	5542	233.941	657.564	497.962	380.279	541.795	357.034	678.988	382.145	472.079	1266.12	677.735	818.357	3295.89	2969.01	0.150467	0.686407	0.976797	2612.07	2843.66	-0.122717	0.766572	0.999774	6041.37	2835.28	1.09127	0.00392534	0.0599854	6261.8	3591.9	0.801693	0.0123863	0.117814	-	Ferredoxin-6%2C chloroplastic
Zm00001d034433	3986	4109	4579	3971	4162	4394	4244	4912	3047	3316	4064	2914	57.9854	41.6178	54.3969	40.3384	41.1641	59.5393	38.9499	56.4623	29.8756	35.6696	38.8085	31.0116	3747.67	4585.59	-0.29113	0.334216	0.892024	4000.49	4370.27	-0.127604	0.68194	0.999774	3204.74	4350.43	-0.440802	0.189291	0.58126	3330.33	4083.76	-0.29408	0.324185	0.728813	HSF-transcription factor 11	Heat stress transcription factor A-6b
Zm00001d017117	3074	4303	3895	5265	2984	3057	4470	4028	5465	2928	4335	3721	178.984	174.439	185.2	214.065	118.126	165.794	164.198	185.318	214.468	126.062	165.688	158.498	4210.38	4002.46	0.0730665	0.747073	0.9813	3521.56	3819	-0.116988	0.708719	0.999774	3422.34	3835.58	-0.164434	0.649915	0.899729	3560.02	4589.53	-0.366428	0.159446	0.547137	-	26S proteasome non-ATPase regulatory subunit 6 homolog
Zm00001d011534	3030	4008	4714	3270	4755	3147	5228	3745	5740	2669	2964	4231	314.594	289.732	399.686	237.079	335.655	304.345	342.446	307.24	401.681	204.908	202.012	321.369	4399.03	4187.53	0.0711632	0.775317	0.983009	3484.53	3994.92	-0.197216	0.510963	0.999774	3108.61	3784.01	-0.283667	0.431792	0.796389	3232.34	4795.15	-0.569089	0.0491634	0.293846	-	60S ribosomal protein L18a
Zm00001d029102	3905	5735	6010	1171	3714	3328	4646	3398	6240	1903	2220	5186	350.401	358.294	440.393	73.3734	226.58	278.157	263.01	240.927	377.39	126.266	130.764	340.432	4266.77	5542.53	-0.377361	0.156244	0.730711	2663.89	5289.57	-0.989782	0.0299918	0.909149	2958.47	2890.27	0.0337196	0.952108	0.988273	3079.13	4651.53	-0.595273	0.131305	0.499646	-	Dormancy-associated protein homolog 3
Zm00001d021526	4501	4289	3914	2755	3461	3729	5590	4362	4267	3789	3902	2773	447.995	297.223	318.132	191.48	234.208	345.715	351.015	343.059	286.252	278.863	254.943	201.914	4280.29	4626.31	-0.111962	0.667091	0.975507	3199.72	4407.05	-0.461957	0.180455	0.999774	3264.52	3478.32	-0.0913397	0.803013	0.949053	3389.75	4664.67	-0.460554	0.0680283	0.354904	nucleotide diphosphate kinase1	Nucleoside diphosphate kinase family protein
Zm00001d046952	3723	3900	3319	4300	4719	3930	4435	3192	4077	4113	3599	3847	205.31	149.742	149.467	165.585	176.93	201.87	154.298	139.091	151.537	167.717	130.284	155.2	3505.17	3960.24	-0.175851	0.468044	0.940475	4071.09	3773.98	0.109389	0.701662	0.999774	3633.58	4425.5	-0.284412	0.360114	0.750966	3772.6	3820.39	-0.018237	0.939496	0.988478	-	Allantoate deiminase
Zm00001d009161	2468	3871	4624	3528	4019	2921	7029	4373	4358	2743	3383	3820	66.1462	72.2345	101.204	66.0276	73.234	72.9211	118.851	92.61	78.7243	54.3611	59.5187	74.899	4702.23	3870.16	0.280944	0.313388	0.879052	3264.1	3694.43	-0.178737	0.547632	0.999774	3119.19	3547.35	-0.185565	0.558679	0.861983	3243.49	5124.17	-0.659835	0.0173525	0.149365	-	CONTAINS InterPro DOMAIN/s: Craniofacial development protein 1/Bucentaur (InterPro:IPR011421); Has 333 Blast hits to 324 proteins in 149 species: Archae - 0; Bacteria - 18; Metazoa - 117; Fungi - 96; Plants - 49; Viruses - 0; Other Eukaryotes - 53 ( /.../: NCBI BLink).
Zm00001d043613	5014	5532	4334	5974	5119	3828	2583	2910	3904	1946	3024	2951	122.109	93.8011	86.1936	101.594	84.7587	86.8357	39.686	55.9984	64.082	35.0437	48.3434	52.5759	2853	5368.06	-0.911893	0.00106637	0.0469762	4621.21	5116.57	-0.146795	0.601416	0.999774	2472.62	5026.4	-1.02349	0.00204975	0.0377313	2572.93	3110.11	-0.273483	0.359094	0.755072	-	CHY-type/CTCHY-type/RING-type Zinc finger protein
Zm00001d005231	2855	2323	2481	857	2096	2359	10253	5264	6191	4898	4097	3182	198.054	112.199	140.549	41.5142	98.8563	152.429	448.723	288.544	289.468	251.246	186.567	161.485	6424.32	2815.94	1.19029	9.98066e-05	0.00789087	1745.35	2680.94	-0.619404	0.18323	0.999774	3813.66	1895.31	1.00902	0.0362852	0.24884	3956.62	7000.89	-0.823323	0.00470887	0.056708	-	ADP-ribosylation factor A1F
Zm00001d041882	3055	3257	3287	3452	3723	3634	6304	4199	5725	2991	3599	3404	256.017	190.037	224.947	202.007	212.122	283.664	333.291	278.05	323.367	185.343	197.985	208.689	4844.66	3467.25	0.482873	0.041991	0.432091	3435.24	3304.73	0.0558457	0.850843	0.999774	3125.58	3735.14	-0.256908	0.425528	0.792613	3249	5280.39	-0.700704	0.00328855	0.0427571	ATPase1	ATPase1
Zm00001d013159	2413	3284	2311	4024	3710	3179	4292	3741	4966	4186	5225	5118	83.9755	79.5719	65.6776	97.7891	87.7817	103.05	94.2332	102.873	116.483	107.72	119.364	130.301	3916.54	2848.1	0.459651	0.0490041	0.460652	3418.64	2717.1	0.331329	0.216542	0.999774	4544.88	3718.06	0.289744	0.341369	0.735956	4725.28	4269.13	0.146467	0.552609	0.865572	alpha tubulin3	alpha tubulin3
Zm00001d034368	3079	4144	3675	2095	3285	3770	4610	6124	4391	3151	3903	4205	171.814	161.002	167.467	81.634	124.629	195.954	162.293	270.025	165.149	130.017	142.968	171.66	4660.3	3879.09	0.264611	0.340456	0.894828	2978	3700.68	-0.313671	0.395423	0.999774	3527.96	3236.22	0.124709	0.760278	0.938483	3668.37	5078.76	-0.469241	0.114955	0.46852	chaperone DNA J homolog1	chaperone DNA J homolog1
Zm00001d049540	1406	2373	1762	3084	2731	4566	2015	2196	1978	8963	9735	5555	49.9303	58.673	51.0983	76.4769	65.938	151.035	45.1443	61.6211	47.3442	235.361	226.937	144.316	1887.63	1943.84	-0.042742	0.8618	0.991162	3412.52	1856.13	0.878231	0.0205995	0.801131	7539.21	3714.15	1.02158	0.0170969	0.160878	7828.14	2057.26	1.92814	1.62127e-11	1.11151e-09	NAC-transcription factor 77	Putative NAC domain transcription factor superfamily protein
Zm00001d031640	2305	3374	3730	3090	4182	3868	5742	3492	5408	2866	3617	4610	150.763	153.649	199.23	141.13	185.97	235.653	236.939	180.475	238.409	138.613	155.297	220.586	4354.1	3333.27	0.385499	0.123048	0.672806	3551.37	3181.12	0.158676	0.620334	0.999774	3485.72	3859.14	-0.146731	0.69384	0.914652	3625.57	4745.91	-0.388573	0.17392	0.567857	-	60S ribosomal protein L7a-1
Zm00001d007446	4335	5050	4006	2941	4374	4088	4066	3443	5169	2735	2735	3197	206.642	167.604	155.942	97.8955	141.757	181.511	122.278	129.684	166.073	96.4029	85.5813	111.487	3811.21	4812.61	-0.336444	0.178131	0.762031	3647.89	4588.27	-0.330985	0.317898	0.999774	2724.65	3963.28	-0.540525	0.138376	0.504081	2830.97	4154.59	-0.553464	0.0348441	0.238043	-	14-3-3-like protein
Zm00001d003896	3032	4090	3554	1889	4300	4626	4922	4453	4480	3089	3584	4106	213.329	200.357	204.202	92.8088	205.695	303.171	218.48	247.566	212.452	160.709	165.531	211.345	4192.39	3799.51	0.14196	0.511566	0.951726	3535.31	3624.77	-0.0362089	0.931438	0.999774	3383.04	3839.09	-0.182311	0.689995	0.913615	3517.09	4569.16	-0.377535	0.137946	0.510781	-	60S ribosomal protein L12
Zm00001d050347	4804	5514	3578	3583	3383	5137	4836	3485	3749	2722	3356	1939	201.384	160.935	122.485	104.883	96.4182	200.583	127.896	115.436	105.925	84.3747	92.3497	59.4638	3619.8	5001.99	-0.466455	0.0758004	0.560345	3958.72	4768.15	-0.268528	0.482224	0.999774	2487.95	4307.69	-0.79176	0.0541317	0.311023	2584.86	3944.96	-0.609858	0.0224209	0.177908	-	-
Zm00001d014656	2809	4114	3407	3402	4392	3480	5495	3771	4642	2959	3488	4111	102.309	104.325	101.334	86.5233	108.757	118.06	126.264	108.527	113.954	79.6909	83.393	109.537	4159.44	3657.18	0.185708	0.379416	0.913474	3549.14	3490.14	0.0240679	0.929787	0.999774	3314.84	3856.3	-0.218229	0.51326	0.841213	3446.54	4533.33	-0.395494	0.125065	0.487739	ZIM-transcription factor 36	GATA transcription factor 24
Zm00001d006476	4507	3158	3034	7278	3650	2787	3360	4501	3996	1605	4952	3167	90.4474	44.1248	49.7217	101.99	49.8008	52.0964	42.5399	71.3733	54.05	23.8169	65.235	46.4954	3642.44	3979.87	-0.127671	0.706417	0.979094	4177.99	3786.19	0.142274	0.729871	0.999774	2991.7	4551.8	-0.605473	0.200299	0.595282	3119.13	3969.95	-0.347842	0.349752	0.74775	-	aconitase5
Zm00001d010856	5934	5173	5504	2005	4638	4444	3790	3944	3206	1977	2435	2939	982.292	596.207	744.035	231.763	521.986	685.218	395.805	515.879	357.7	241.993	264.596	355.914	3335.35	6078.84	-0.865913	0.00230508	0.0790648	3592.83	5789.11	-0.688301	0.104662	0.999774	2308.08	3900.5	-0.756863	0.0922246	0.411633	2400.28	3634.84	-0.598638	0.0359829	0.242919	-	Peripheral-type benzodiazepine receptor
Zm00001d052075	3422	3804	4571	3724	4120	3037	5170	4094	4550	2043	2488	4948	210.475	162.901	229.591	159.944	172.287	173.992	200.614	198.97	188.623	92.9164	100.453	222.641	4155.98	4246.71	-0.0310316	0.897125	0.99434	3393.22	4048.71	-0.254753	0.36091	0.999774	3003.36	3688.02	-0.296304	0.485572	0.825399	3125.51	4529.53	-0.53534	0.129449	0.496553	-	60S ribosomal protein L35a-2
Zm00001d009579	2925	3497	3589	3446	4246	4344	4992	3732	4440	3035	3485	4215	345.33	287.453	346.022	284.094	340.819	477.706	371.82	348.152	353.308	264.954	270.087	364.049	3949.97	3589.45	0.138246	0.532591	0.95635	3855.02	3422.84	0.171435	0.585234	0.999774	3372.64	4190.55	-0.313157	0.386566	0.770178	3506.41	4305.09	-0.296103	0.248734	0.662586	-	60S ribosomal protein L18a
Zm00001d028117	3667	2362	2731	4189	4811	4995	4962	4972	2907	2958	3702	3685	196.003	87.9008	119.205	156.35	174.832	248.685	167.324	209.991	104.727	116.91	129.891	144.093	3922.84	3270.06	0.262785	0.466637	0.939889	4477.33	3110.35	0.525691	0.1674	0.999774	3236.86	4867.88	-0.588585	0.0864104	0.398193	3365.46	4274.38	-0.344832	0.260893	0.675262	-	40S ribosomal protein S3a-2
Zm00001d042367	4402	3083	2683	5300	3806	3835	3619	3569	4683	2745	3583	4513	207.518	101.191	103.287	174.469	121.986	168.396	107.632	132.944	148.796	95.6862	110.877	155.641	3591.06	3786.87	-0.0763479	0.817506	0.987147	4063.25	3602.25	0.173897	0.641307	0.999774	3404.95	4422.68	-0.37726	0.295497	0.697593	3541.95	3914.48	-0.144277	0.620013	0.895254	-	Selenium-binding protein 3
novel.7509	5415	2935	3995	7187	4406	3135	2753	3062	4284	2093	3577	2977	80.1398	30.2426	48.2824	74.2736	44.3332	43.2165	25.7043	35.8074	42.7328	22.9045	34.7504	32.2316	3063.08	4651.32	-0.602477	0.0989158	0.621347	4498.86	4421.71	0.025158	0.951594	0.999774	2688.87	4898.18	-0.865272	0.0223117	0.187673	2798.47	3339.2	-0.254778	0.398048	0.780742	-	PF12796:Ankyrin repeats (3 copies)
Zm00001d036951	2710	5884	5688	934	5080	1846	6210	3184	5066	2324	1842	5011	375.159	567.127	643.025	90.2881	478.129	238.034	542.359	348.287	472.687	237.895	167.389	507.486	4274.68	4951.8	-0.212175	0.466216	0.939541	2406.25	4732.37	-0.975772	0.0597902	0.999774	2927.72	2602.88	0.169592	0.775753	0.942689	3044.1	4659.1	-0.61417	0.113632	0.466851	glutathione transferase19	glutathione transferase19
Zm00001d033931	4274	3869	2682	2530	1856	2127	2576	3350	2979	8712	6336	3900	172.169	108.513	88.2269	71.1669	50.8315	79.8086	65.4659	106.631	80.8821	259.502	167.543	114.931	2732.88	3964	-0.536478	0.0956361	0.613747	2065.28	3774.6	-0.870004	0.0150022	0.734693	5930.85	2248.04	1.3997	0.00056104	0.0140573	6146.75	2978.59	1.04533	0.00178841	0.0258991	alcohol dehydrogenase1	Alcohol dehydrogenase 1
Zm00001d014325	2688	4412	3038	3661	4714	2800	4134	2546	4607	3031	3208	6139	132.716	151.667	122.491	126.221	158.241	128.77	128.77	99.3278	153.311	110.658	103.973	221.74	3354.57	3561.48	-0.0863074	0.733496	0.980371	3450.25	3400.4	0.020986	0.938629	0.999774	3921.82	3747.48	0.0655395	0.871506	0.967774	4079.16	3656.79	0.157583	0.649121	0.906348	-	Calcium-binding EF-hand family protein
Zm00001d042245	2453	1400	1775	2041	3085	3642	4153	2881	2522	8295	6053	6631	179.172	71.1971	105.875	104.101	153.202	247.785	191.374	166.278	124.159	448.014	290.225	354.328	2865.76	2115.58	0.438366	0.215352	0.799631	2856.94	2011.41	0.506377	0.253113	0.999774	6609.3	3105.02	1.09008	0.00858307	0.103565	6856.79	3122.82	1.13465	5.82222e-05	0.00131812	-	-
Zm00001d038274	1958	3377	2787	2323	3905	4683	3617	3607	5228	3830	5312	4296	84.0311	100.907	97.6756	69.6167	113.942	187.203	97.932	122.318	151.225	121.543	149.65	134.879	3763.13	2847.18	0.402244	0.115492	0.658413	3570.27	2718.9	0.392759	0.317608	0.999774	4185.51	3879.68	0.109641	0.79506	0.947294	4352.45	4102.3	0.0854444	0.752057	0.94062	-	Tetratricopeptide repeat (TPR)-like superfamily protein
Zm00001d006510	3147	3397	4129	2947	4107	3301	5057	3799	4944	2079	2677	5335	363.314	273.05	389.271	237.576	322.363	354.971	368.322	346.556	384.703	177.477	202.873	450.581	4138.33	3848.78	0.104824	0.66709	0.975507	3270.16	3668.93	-0.166023	0.593608	0.999774	3196.61	3552.59	-0.152313	0.732542	0.929922	3327.22	4510.61	-0.43908	0.22253	0.633933	-	60S ribosomal protein L44
Zm00001d046400	2956	3349	3547	3117	3596	2749	5841	4369	5109	2758	3854	3664	125.769	99.2081	123.241	92.6071	104.022	108.945	156.786	146.883	146.51	86.7695	107.64	114.046	4597.35	3544.07	0.375589	0.0984561	0.620224	2961.64	3378.88	-0.19011	0.484238	0.999774	3209.34	3218.73	-0.00415231	0.989461	0.997174	3338.1	5010.62	-0.585969	0.0182859	0.154556	gpm46	Adenine nucleotide transporter BT1 chloroplastic/mitochondrial
Zm00001d050557	2058	3086	5469	1909	4681	3654	6681	4762	2546	3406	3024	3620	340.674	355.673	739.304	220.666	526.825	563.408	697.724	622.875	284.062	416.908	328.599	438.384	4212.16	3759.76	0.163886	0.680131	0.976769	3271.85	3588.59	-0.133418	0.769472	0.999774	3163.99	3550.15	-0.166059	0.696867	0.915674	3285.92	4589.06	-0.481918	0.160081	0.548416	-	chaperone protein dnaJ-related
Zm00001d049399	2854	3261	3647	5766	3310	2489	4463	4341	4745	2576	3709	3670	107.107	85.2069	111.769	151.103	84.455	87.006	105.667	128.727	120.022	71.4843	91.3715	100.758	4106.24	3509.17	0.226773	0.344733	0.896995	3536.13	3345.81	0.079968	0.812732	0.999774	3110.46	3850.87	-0.308119	0.415815	0.786057	3235.78	4475.57	-0.467909	0.0752847	0.375354	-	Putative nucleolin-like family protein
Zm00001d044300	455	443	212	553	831	3413	611	432	283	15981	13668	7862	25.0181	16.9593	9.5192	21.2327	31.0655	174.8	21.195	18.7691	10.488	649.754	493.332	316.249	398.679	405.041	-0.0217452	0.957383	0.997283	1711.48	385.75	2.14952	0.0013851	0.204573	11704	1863.47	2.65129	7.60789e-05	0.00290246	12138.6	434.386	4.80454	3.29782e-44	3.55883e-41	-	PIF / Ping-Pong family of plant transposases
Zm00001d031128	1061	3321	2669	3532	4000	1267	4457	2970	7389	3724	4171	6161	31.1688	67.9259	64.0289	72.4541	79.8914	34.6692	82.6032	68.9414	146.303	80.8942	80.4335	132.407	4403.26	2398.03	0.876479	0.0178377	0.273593	2619.93	2294.62	0.191259	0.654739	0.999774	4432.07	2845.03	0.639323	0.135059	0.499177	4608.87	4801.07	-0.05902	0.865591	0.972159	-	5-methyltetrahydropteroyltriglutamate--homocysteine methyltransferase 1
Zm00001d041711	3824	1690	2906	5671	4769	4856	3632	5265	3464	1819	4064	2748	87.8837	27.042	54.5391	91.0096	74.5165	103.952	52.6605	95.6108	53.6575	30.9119	61.3106	46.2019	3825.44	3201.36	0.257135	0.530137	0.955444	4834.35	3041.73	0.668628	0.115588	0.999774	2666.29	5259.85	-0.980078	0.0097151	0.112319	2777.14	4168.85	-0.585875	0.0928188	0.418694	auxin binding protein1	Auxin-binding protein 1
Zm00001d014969	3874	2117	2732	3371	3058	5511	5399	5147	3976	2272	3373	3864	526.208	200.208	303.04	319.738	282.404	697.253	462.658	552.421	364.004	228.196	300.75	383.962	4415.11	3287.84	0.42559	0.23505	0.819152	3951.77	3125.44	0.338466	0.466554	0.999774	2978.42	4301.19	-0.530029	0.238044	0.639269	3099.32	4811.31	-0.634444	0.0345455	0.23657	-	Ribosomal protein L37
Zm00001d037656	2443	5883	5025	3019	6251	5662	2736	2317	2221	4280	3241	1578	235.903	395.522	396.249	203.568	410.388	509.262	166.677	176.789	144.551	305.602	205.438	111.473	2196.8	4599.1	-1.06619	0.000120842	0.00917718	4805.91	4397.05	0.128098	0.753131	0.999774	2840.05	5217.83	-0.877461	0.0674204	0.348269	2943.08	2394.12	0.297896	0.387445	0.77497	-	Xylanase inhibitor protein 1
Zm00001d042767	1826	3963	2541	1718	4332	3405	3174	4159	3931	5576	6573	3402	137.66	208.014	156.435	90.4413	222.039	239.103	150.96	247.75	199.743	310.836	325.283	187.626	3454.35	2875.95	0.264008	0.35377	0.903295	3023.1	2748.99	0.136898	0.739582	0.999774	4822.28	3280.13	0.556073	0.215908	0.615139	5008.46	3765.05	0.411844	0.183669	0.582032	-	Glucan endo-13-beta-glucosidase 14
Zm00001d031429	3824	2902	3630	2675	4232	3794	4124	5137	4678	1828	3109	4627	89.1276	47.0927	69.0912	43.5367	67.0618	82.3671	60.6404	94.6068	73.488	31.5045	47.5671	78.8945	4270.15	3818.88	0.161286	0.603052	0.968199	3418.43	3635.22	-0.0886833	0.811668	0.999774	3008.51	3713.26	-0.303572	0.495737	0.831263	3132.95	4654.08	-0.570947	0.110439	0.460588	-	pfkB-like carbohydrate kinase family protein
Zm00001d017872	3262	3848	3920	4461	3040	3057	5306	3789	4445	2439	3791	3184	57.464	47.1964	56.3923	54.8758	36.41	50.1613	58.9696	52.7418	52.7771	31.7706	43.8386	41.0334	4056.61	3958.21	0.0355975	0.873829	0.992332	3308.02	3774.28	-0.190225	0.517656	0.999774	2930.6	3601.14	-0.297186	0.38809	0.770251	3048.99	4421.21	-0.5361	0.0360627	0.243231	-	Transducin/WD40 repeat-like superfamily protein
Zm00001d044124	4969	4369	3470	5681	3843	4322	3078	2936	3444	2077	3317	3027	245.337	150.189	139.909	195.865	129.003	198.765	95.8764	114.543	114.609	75.8285	107.506	109.335	2862.09	4695.62	-0.714088	0.0130961	0.233359	4370.71	4471.04	-0.0326789	0.924986	0.999774	2624.77	4758.41	-0.858209	0.016718	0.158401	2731.33	3119.63	-0.191695	0.479581	0.83345	polypeptide: yz1	polypeptide
Zm00001d011919	682	741	575	547	915	4746	541	678	514	11515	15994	7029	60.105	45.468	41.3825	33.6629	54.8255	389.597	30.0796	47.2144	30.5317	750.4	925.284	453.182	532.434	721.591	-0.438716	0.153054	0.724301	2249.11	687.735	1.70927	0.0142428	0.719534	10660.7	2449.34	2.1221	0.00339869	0.0545586	11079	580.25	4.25574	2.1676e-38	1.57893e-35	-	Src2-like protein
Zm00001d018522	2324	3586	3155	4629	3554	2479	4786	4347	4989	2057	4191	3899	80.2828	86.2498	89.0036	111.663	83.4716	79.7673	104.306	118.657	116.161	52.544	95.0376	98.5355	4267.59	3199.61	0.415422	0.053859	0.481375	3276.53	3054.13	0.10146	0.716305	0.999774	3157.35	3564.81	-0.175138	0.647002	0.898831	3288.36	4651.46	-0.500274	0.1014	0.44077	-	ABC transporter F family member 3
Zm00001d028759	3143	4151	2897	4990	3747	2566	3345	5183	4079	2194	4641	3016	82.5172	75.8777	62.1113	91.4824	66.8835	62.7507	55.4045	107.523	72.1798	42.5931	79.984	57.9274	3898.89	3631.89	0.102246	0.733597	0.980371	3467.29	3464.38	0.00134641	0.996363	0.999774	3042.55	3772.57	-0.31027	0.409714	0.781386	3168.36	4249.33	-0.423331	0.212897	0.622808	pyruvate decarboxylase3	Pyruvate decarboxylase isozyme 3
Zm00001d033850	2020	3782	2429	3192	3315	3217	4229	3186	4305	5053	4998	4222	29.6892	38.7017	29.1539	32.7602	33.1257	44.0413	39.2133	37.0008	42.6464	54.916	48.2208	45.3961	3513.75	2866.81	0.293383	0.20803	0.792559	3085.25	2738.65	0.171622	0.561798	0.999774	4465.72	3354.88	0.412772	0.19612	0.589371	4637.35	3829.93	0.275953	0.240946	0.654554	alpha tubulin2	alpha tubulin1
Zm00001d024245	3970	3392	3725	5444	3297	2982	3765	4637	3711	2177	3624	3154	243.066	144.594	186.244	232.75	137.242	170.06	145.428	224.331	153.139	98.5586	145.651	141.27	3716.35	4061.67	-0.128098	0.667791	0.975507	3631.42	3867.85	-0.0908378	0.789062	0.999774	2787.67	3954.29	-0.504348	0.169236	0.553211	2901.15	4050.2	-0.481231	0.105837	0.45012	glyoxylase1	glyoxylase1
Zm00001d020530	3552	5869	5309	1156	4814	4495	3230	3751	3992	2050	2065	3576	212.891	244.912	259.848	48.3815	196.167	250.943	122.134	177.644	161.264	90.8533	81.2448	156.796	3346.1	5178.9	-0.630348	0.0115988	0.21916	3419.86	4944.72	-0.532087	0.291143	0.999774	2433.32	3709.7	-0.608309	0.275821	0.679739	2530.06	3647.19	-0.527631	0.103741	0.44576	-	hydroxycinnamoyltransferase11
Zm00001d023874	2376	3511	2673	3514	3803	3630	4739	3696	3727	3123	4789	4130	149.17	153.471	137.043	154.054	162.329	212.277	187.703	183.352	157.709	144.98	197.365	189.687	3660.07	3028.3	0.273346	0.211744	0.796347	3473.82	2890.07	0.265245	0.34344	0.999774	3750.98	3776.96	-0.00982644	0.976597	0.994558	3902.43	3988.81	-0.0315547	0.902831	0.981292	-	E3 ubiquitin-protein ligase MIEL1
Zm00001d035772	3221	3278	2845	5170	3835	3076	4316	3670	3786	2871	4878	2745	86.5998	61.3616	62.4641	97.063	70.1014	77.0326	73.2077	77.9669	68.607	57.0771	86.0913	53.991	3553.24	3388.3	0.0687974	0.781532	0.983683	3740.65	3228.56	0.212578	0.477652	0.999774	3241.26	4070.55	-0.328627	0.352039	0.743784	3372.1	3872.54	-0.199521	0.471991	0.828334	-	Peroxisomal membrane protein PEX14
Zm00001d034805	2911	3105	3903	3370	3469	2749	6228	3960	4702	2623	3440	3173	99.535	73.9191	108.982	80.4638	80.6442	87.5528	134.348	106.991	108.362	66.3184	77.2118	79.3701	4441.89	3578.9	0.311861	0.224879	0.80941	2998.14	3411.55	-0.186306	0.515964	0.999774	2884.8	3259.52	-0.176126	0.559924	0.862493	2999.67	4840.94	-0.690529	0.00559587	0.0644709	-	translocation protein-related
Zm00001d017852	3402	2976	3061	2690	15480	3227	3263	2158	2337	1830	1008	2146	1588.6	967.552	1167.25	877.141	4914.57	1403.59	961.271	796.25	735.53	631.878	308.981	733.099	2319.05	3454.43	-0.574582	0.0364861	0.403969	6359.97	3289.75	0.951148	0.0845555	0.999774	1587.2	6870.96	-2.11413	0.000424656	0.0113995	1646.99	2527.3	-0.617968	0.0671479	0.352455	-	Putative uncharacterized protein [Source:UniProtKB/TrEMBL;Acc:B6SJZ4]
Zm00001d042308	2737	3378	4209	2873	4415	3339	4545	3854	5359	2030	2780	4042	254.097	218.346	319.099	186.251	278.67	288.737	266.2	282.719	335.329	139.355	169.419	274.52	4139.5	3693.15	0.164671	0.517428	0.95263	3350.2	3522.43	-0.0723806	0.822003	0.999774	2786.74	3638.38	-0.384689	0.333992	0.731184	2899.92	4512.24	-0.637885	0.0420342	0.268174	-	60S ribosomal protein L13
Zm00001d012878	5039	2517	2528	3285	3809	5503	4839	3393	3642	2506	3129	2988	399.793	139.039	163.791	181.997	205.465	406.68	242.212	212.713	194.757	147.019	162.963	173.43	3557.44	3841.03	-0.11035	0.772279	0.982912	4134.92	3648.77	0.1805	0.705219	0.999774	2696.23	4497.43	-0.737988	0.0699018	0.354485	2803.17	3876.96	-0.467902	0.0564414	0.318646	ribosomal protein S4	ribosomal protein S4
Zm00001d007390	2292	3276	3198	4373	4742	3856	4153	3333	3873	3231	4419	2400	243.63	242.449	277.598	324.588	342.698	381.781	278.501	279.943	277.476	253.954	308.341	186.629	3417.6	3109.02	0.136525	0.525608	0.954383	4069.73	2966.79	0.455949	0.0816312	0.999774	3111.6	4424.03	-0.50761	0.131847	0.494183	3234.09	3724.89	-0.203751	0.44942	0.81422	-	Succinate dehydrogenase assembly factor 2 mitochondrial
Zm00001d014858	4199	2927	2822	2738	4156	3992	5678	3506	4389	2859	2812	2975	287.465	139.516	157.768	130.891	193.441	254.56	245.235	189.657	202.519	144.729	126.37	148.997	4043.41	3701.72	0.127713	0.688086	0.976797	3491.68	3521.51	-0.0122203	0.975379	0.999774	2714.28	3793.57	-0.482868	0.187822	0.57944	2819.53	4406.74	-0.644369	0.00888258	0.0920056	high mobility group protein1	DNA-binding protein MNB1B
Zm00001d022324	2355	3428	3654	3427	3397	2497	5356	3656	5409	2203	3005	4395	163.853	166.061	207.613	166.5	160.692	161.825	235.101	200.997	253.655	113.339	137.246	223.705	4306.19	3343.98	0.364885	0.124188	0.675328	2896.69	3191.26	-0.139747	0.601143	0.999774	3023.58	3149.3	-0.0588025	0.875199	0.968835	3146.36	4693.76	-0.577143	0.065276	0.346881	-	Gamma carbonic anhydrase 2 mitochondrial
Zm00001d011183	2655	6399	3259	1951	4761	3821	3246	3586	3031	3051	3252	3764	176.359	295.943	176.783	90.4958	215.014	236.414	136.029	188.219	135.701	149.857	141.8	182.91	3012.13	4215.4	-0.485194	0.0989796	0.621347	3370.89	4031.36	-0.258332	0.540714	0.999774	3162.47	3657.87	-0.209868	0.623294	0.889743	3286.69	3282.71	0.00184589	0.994557	0.99937	thiamine biosynthesis1	thiamine biosynthesis1
Zm00001d007824	2157	4056	3547	2183	4479	3571	3791	3345	3398	2895	3807	5466	124.741	163.312	167.51	88.1553	176.106	192.358	138.312	152.852	132.447	123.797	144.521	231.249	3184.3	3406	-0.0973468	0.680853	0.976797	3261.18	3253.57	0.00317223	0.993162	0.999774	3830.75	3539.86	0.114	0.791932	0.946448	3985.71	3470.46	0.199702	0.509694	0.847293	-	60S ribosomal protein L4-1
Zm00001d019100	5130	7110	5075	547	1556	4650	5661	3229	3553	2532	2237	1391	349.925	337.667	282.693	26.0545	72.1609	295.442	243.613	174.038	163.348	127.71	100.165	69.4125	3698.24	6150.73	-0.733808	0.00387652	0.109665	2391.86	5868.31	-1.29508	0.0433625	0.999774	1922.71	2602.15	-0.436321	0.521561	0.844538	1994.64	4030.16	-1.01473	0.000783507	0.012927	-	Protein YLS3
Zm00001d039401	3399	2694	2921	4504	4099	3881	3869	3591	3691	3276	3248	3474	209.61	115.67	147.101	193.953	171.86	222.929	150.525	174.983	153.415	149.385	131.483	156.727	3376.46	3319.58	0.0247809	0.930427	0.996702	3936.3	3160.11	0.317013	0.330103	0.999774	3138.99	4281.61	-0.447794	0.151233	0.525588	3260.88	3679.97	-0.1744	0.469779	0.826767	-	CID11
Zm00001d034059	2469	3495	3685	2395	3344	2807	5042	3798	5267	2946	2933	4441	207.094	204.106	252.409	140.278	190.698	219.306	266.807	251.721	297.763	182.718	161.491	272.508	4228.4	3424.53	0.30424	0.184723	0.767833	2707.49	3267.79	-0.271526	0.373644	0.999774	3258.04	2941.5	0.147521	0.69335	0.914652	3386.61	4608.96	-0.444684	0.119585	0.478192	ribosomal protein L13A homolog	60S ribosomal protein L13a-1
Zm00001d011188	2728	3195	3667	5855	4081	2880	3353	3663	4471	1882	3438	3367	186.352	151.957	204.561	279.289	189.536	183.25	144.501	197.717	205.852	95.0629	154.165	168.262	3489.22	3441.86	0.0197483	0.939652	0.997283	3929.17	3281.99	0.259798	0.399307	0.999774	2708.23	4276.18	-0.659008	0.0833063	0.390205	2819.72	3803.43	-0.431686	0.161372	0.550348	-	3'-5' exonuclease domain-containing protein / K homology domain-containing protein / KH domain-containing protein
Zm00001d012276	2926	2763	2513	998	2996	4351	4270	4360	4177	5110	4599	3339	460.019	302.443	322.638	109.564	320.242	637.166	423.525	541.635	442.617	594.053	474.631	384.035	3894.13	2988.8	0.381961	0.153683	0.725872	2808.89	2847.03	-0.0195997	0.970395	0.999774	4079.1	3051.27	0.419035	0.447507	0.806367	4233.04	4244.14	-0.00368916	0.989004	0.998399	-	Histone H3.2
Zm00001d043709	4868	5972	4975	2180	2845	2048	3703	2535	4133	1409	916	6694	418.412	357.384	349.195	130.842	166.253	163.963	200.796	172.167	239.431	89.5502	51.6821	420.913	3094.81	5663.39	-0.871648	0.000280845	0.017732	2212.46	5400.71	-1.28753	2.41255e-06	0.00176403	2915.33	2403.57	0.278447	0.665117	0.905515	3035.28	3373.56	-0.152482	0.862723	0.971127	-	Late embryogenesis abundant protein%2C group 3
Zm00001d031741	3055	3909	2815	1411	3048	3693	3810	4950	4632	3353	4305	3001	322.905	287.667	242.976	104.142	219.035	363.584	254.06	413.415	329.984	262.059	298.695	232.05	4106.48	3492.57	0.233581	0.389298	0.916744	2686.65	3331.04	-0.310374	0.479048	0.999774	3315.04	2918.44	0.184051	0.692422	0.914586	3445.53	4475.81	-0.377269	0.176045	0.570854	-	-
Zm00001d039370	1634	3160	4033	2976	4586	2111	4834	4004	5222	2317	3322	3779	56.8864	76.5958	114.659	72.348	108.549	68.4552	106.172	110.146	122.534	59.6464	75.9184	96.2467	4230	3085.59	0.454967	0.126468	0.680561	2952.41	2947.47	0.00241774	0.994774	0.999774	2950.34	3204.04	-0.119122	0.74645	0.934443	3069.68	4610.69	-0.586916	0.0336037	0.232402	-	Isoamyl acetate-hydrolyzing esterase
Zm00001d021207	187	1188	716	558	794	3329	841	570	309	16019	12061	5401	24.4793	108.277	76.5406	51.0068	70.6663	405.913	69.4547	58.959	27.2632	1550.58	1036.41	517.23	516.665	688.954	-0.416222	0.390657	0.917404	1670.02	660.631	1.33716	0.058984	0.999774	10444	1818.43	2.52225	0.000259443	0.00759017	10821.4	562.891	4.26491	2.88898e-25	7.94116e-23	AP2-EREBP-transcription factor 23	DRE-binding protein 3
Zm00001d041455	2496	3772	4015	2614	3170	2459	6242	3349	3923	2982	2653	4291	138.459	145.683	181.879	101.255	119.556	127.056	218.448	146.794	146.675	122.317	96.606	174.135	4006.13	3636.03	0.139905	0.600019	0.968199	2586.45	3470.46	-0.424284	0.134069	0.999774	3139.39	2810.66	0.159587	0.65875	0.903548	3262.23	4365.73	-0.420504	0.17543	0.569972	-	Homocysteine S-methyltransferase 3
Zm00001d048382	2841	2591	3604	1695	4508	3735	5570	3962	4363	2219	2849	4011	322.825	204.986	334.428	134.494	348.269	395.32	399.301	355.737	334.151	186.447	212.51	333.428	4164.38	3289.4	0.340519	0.21112	0.79582	3193.62	3133.87	0.0272078	0.950036	0.999774	2857.68	3465.25	-0.278039	0.5548	0.860052	2972.94	4538.49	-0.610394	0.0399093	0.258455	-	60S ribosomal protein L21-1
Zm00001d035702	2763	3330	3111	2820	3657	3890	4103	4156	4718	2696	4130	2459	50.4244	42.3122	46.3641	35.9373	45.3753	66.1258	47.24	59.9312	58.0336	36.3816	49.4767	32.83	3936.32	3299.1	0.254847	0.275331	0.85616	3335.56	3145.96	0.0842834	0.796653	0.999774	2874.23	3625.68	-0.334876	0.376141	0.762259	2989.13	4290.5	-0.521287	0.0559399	0.31659	-	V-type proton ATPase subunit c4
Zm00001d048159	2642	3249	2906	3580	3719	3321	5701	4012	3208	2834	3368	3134	138.456	118.547	124.365	131.009	132.508	162.111	188.487	166.134	113.312	109.82	115.863	120.152	3879.41	3149.36	0.300891	0.259475	0.842901	3349.51	3003.39	0.157317	0.558347	0.999774	2919.38	3641.89	-0.318922	0.29753	0.699147	3034.44	4227.23	-0.478289	0.0820349	0.393198	-	40S ribosomal protein S3a-2
Zm00001d022083	3292	3560	3412	1741	2990	2917	5757	3799	5254	2325	2364	4221	254.727	191.79	215.599	94.07	157.297	210.239	281.035	232.275	274.01	133.027	120.075	238.937	4419.47	3704.86	0.254718	0.281953	0.860648	2464.22	3531.31	-0.519234	0.153577	0.999774	2820.29	2676.7	0.0755033	0.864745	0.966555	2932.67	4816.99	-0.716031	0.0242144	0.187344	-	Mitochondrial import inner membrane translocase subunit Tim17
Zm00001d051803	5083	3648	3695	1621	3495	4212	3456	3798	3918	1938	3147	3518	1195.7	597.475	709.806	266.271	558.966	922.897	512.892	705.954	621.197	337.1	485.95	605.413	3402.21	4611.47	-0.438595	0.162592	0.741086	3072.79	4387.75	-0.514016	0.271902	0.999774	2691.54	3337.86	-0.310332	0.522955	0.844801	2801.59	3708.23	-0.404427	0.180716	0.57831	-	Erwinia induced protein 2
Zm00001d031132	3705	2900	2962	4041	3957	4312	3362	3991	3536	2957	3382	2403	125.586	68.4404	81.9899	95.6487	91.1915	136.142	71.8952	106.894	80.7843	74.1151	75.252	59.5881	3331.73	3528.52	-0.0826265	0.787657	0.984024	3931.19	3358.66	0.227155	0.513399	0.999774	2723.58	4275.9	-0.650573	0.054275	0.311375	2829.41	3631.19	-0.359765	0.181919	0.580185	-	Copper transport protein ATX1
Zm00001d052473	2901	3618	3211	3611	3861	3113	4855	3299	4089	2565	2933	3326	48.0729	41.7429	43.4525	41.7847	43.4998	48.05	50.7564	43.197	45.6701	31.4299	31.9048	40.3207	3660.02	3480.25	0.0728546	0.73989	0.981029	3317.72	3319.12	-0.0006168	0.998094	0.999834	2769.33	3606.65	-0.381089	0.224252	0.623593	2878.85	3989.02	-0.47063	0.0610477	0.332725	-	Protein FLX-like 3
Zm00001d033228	3557	3196	3974	6225	2907	2524	3789	3799	4385	1388	2542	3067	155.282	97.1418	141.673	189.764	86.2815	102.633	104.355	131.046	129.024	44.8053	72.8458	97.95	3629.79	3912.42	-0.108016	0.690417	0.976797	3567.46	3726.88	-0.0629106	0.869381	0.999774	2190.59	3887.59	-0.8276	0.0659034	0.344125	2281.24	3956.43	-0.794368	0.0145905	0.133071	-	Ornithine aminotransferase mitochondrial
Zm00001d003265	3648	3863	3794	4706	3446	2323	4600	3260	3875	2048	2890	2900	132.815	97.9218	112.801	119.642	85.2989	78.7779	105.657	93.7841	95.0882	55.1347	69.0689	77.2403	3514.52	4085.82	-0.217064	0.35586	0.904147	3207.81	3894.13	-0.279501	0.357142	0.999774	2450.06	3490.49	-0.510686	0.14149	0.509651	2548.63	3830.41	-0.587817	0.0225569	0.178695	-	Topoisomerase-like protein
Zm00001d004052	3038	3569	4066	1975	3797	3476	4771	3784	4175	2498	2636	3414	150.076	122.753	164.026	68.1282	127.526	159.943	148.69	147.704	139.008	91.2467	85.479	123.378	3830.33	3829.92	0.000268223	0.999079	0.999903	2973.71	3652.06	-0.296578	0.428305	0.999774	2690.48	3229.08	-0.263147	0.5237	0.845393	2796.56	4174.59	-0.578043	0.0270562	0.201535	-	60S ribosomal protein L35
Zm00001d025913	3678	4259	3703	1884	2980	3951	5016	3990	3189	2812	3340	2387	762.061	614.394	626.547	272.581	419.787	762.512	655.669	653.234	445.343	430.82	454.272	361.812	3679.87	4183.96	-0.185129	0.475718	0.943665	2902.27	3988.97	-0.459045	0.255435	0.999774	2659.28	3154.65	-0.246207	0.570125	0.867066	2763.1	4009.94	-0.53722	0.0457846	0.282035	-	Histone H2B
Zm00001d011087	1818	3499	2995	3577	3546	2383	5249	3403	4745	3163	3109	3683	70.9504	95.075	95.4508	97.4803	94.0881	86.6257	129.237	104.94	124.813	91.2772	79.6477	105.152	3995.17	2896.52	0.463778	0.0543893	0.48346	2937.16	2767.14	0.0859122	0.757228	0.999774	3130.7	3193.03	-0.0285153	0.92661	0.982072	3252.7	4354.51	-0.420983	0.094579	0.42279	-	Actin-7
Zm00001d009594	4678	3422	3861	4090	4097	2859	3170	3169	3070	2783	3301	2543	173.478	88.3539	116.925	105.912	103.296	98.7552	74.1638	92.8591	76.7333	76.3132	80.3565	68.9895	2858.41	4427.24	-0.631028	0.036026	0.401972	3422.25	4213.24	-0.299783	0.362978	0.999774	2689.75	3720.4	-0.467984	0.11172	0.45476	2795.01	3115.33	-0.156379	0.525126	0.853163	-	Aspartic proteinase A1
Zm00001d025921	959	4034	2126	1907	3202	2157	2369	2863	1883	7775	8460	3165	28.4935	83.4495	51.5836	39.5653	64.6819	59.6951	44.4059	67.215	37.7084	170.816	165.002	68.7944	2187.2	2371.74	-0.11739	0.759323	0.9813	2276.98	2272.41	0.00255157	0.995214	0.999774	6002.25	2471.88	1.27995	0.00312649	0.0512601	6229.49	2383.44	1.38624	0.000162345	0.00330787	-	L-type lectin-domain containing receptor kinase V.9
Zm00001d013669	1524	1657	1279	11833	2077	7239	2394	1825	2665	2522	2964	2889	75.2848	56.991	51.5959	408.183	69.758	333.091	74.6098	71.2367	88.7323	92.1234	96.1152	104.405	2063.23	1610.71	0.357693	0.164801	0.743856	6757.98	1535.14	2.13828	5.06275e-05	0.0204238	2621.15	7379.67	-1.49333	0.00664148	0.0863865	2724.51	2249	0.276647	0.261046	0.675413	-	Chaperone protein dnaJ 3
Zm00001d046824	7702	2836	3625	2399	2934	2914	3625	2406	4746	1128	1052	5454	1098.64	281.655	422.26	238.956	284.541	387.17	326.217	271.184	456.289	118.977	98.5048	569.139	3208.25	5485.76	-0.773685	0.0768201	0.563097	2634.97	5206.04	-0.982356	0.0417703	0.999774	2457.38	2864.24	-0.221031	0.719102	0.925434	2559.2	3497.58	-0.450713	0.584131	0.880441	-	-
Zm00001d003554	5396	1995	3443	2628	4873	3687	3085	4215	2575	2995	2744	3080	807.756	207.928	420.889	274.708	495.952	514.095	291.348	498.568	259.805	331.518	269.64	337.297	3052.8	4167.51	-0.448922	0.304635	0.873998	3543.52	3956.85	-0.159049	0.740581	0.999774	2772.97	3846.74	-0.47215	0.20389	0.599223	2879.9	3326.68	-0.207921	0.504069	0.844382	-	22.0 kDa heat shock protein
Zm00001d013402	4005	2432	2622	3881	2598	5335	1957	3483	4272	1324	5767	3039	60.2413	25.4693	32.2067	40.7636	26.5684	74.746	18.5708	41.3965	43.3096	14.7259	56.942	33.4407	2988.84	3399.15	-0.18544	0.641298	0.974207	3900	3232.05	0.271039	0.556418	0.999774	3094.98	4247.64	-0.456576	0.40129	0.776388	3229.61	3258.41	-0.0126809	0.977369	0.996087	phytochromeA2	phytochromeA2
Zm00001d039000	3248	3912	3868	1658	2895	4158	3656	4541	3550	3042	3552	2631	193.681	162.417	188.356	69.0388	117.369	230.95	137.539	213.964	142.679	134.132	139.039	114.774	3606.34	3952.58	-0.132325	0.622185	0.9718	2894.06	3769.19	-0.381381	0.379207	0.999774	2875.05	3145.7	-0.12956	0.779505	0.943488	2987.21	3930.27	-0.395656	0.154126	0.537111	-	HSP40/DnaJ peptide-binding protein
Zm00001d035044	3126	4214	2907	5317	4021	2987	2910	2877	3748	2209	3445	2873	57.44	53.9115	43.6207	68.2227	50.2336	51.1237	33.7339	41.7718	46.418	30.014	41.5533	38.6201	2884.89	3646.74	-0.338087	0.173963	0.757345	3800.32	3478.86	0.127599	0.656543	0.999774	2654.05	4135.05	-0.639719	0.0555027	0.315158	2761.29	3144.7	-0.1875	0.490403	0.838745	-	KH domain-containing protein
Zm00001d012992	2704	3379	3280	3532	4106	3981	4571	3416	3121	2729	2931	2879	322.894	280.933	319.852	294.518	333.355	442.8	344.361	322.322	251.194	240.968	229.753	251.506	3340.06	3348.15	-0.00339092	0.98871	0.998462	3699.8	3193.26	0.212311	0.469347	0.999774	2675.25	4022.06	-0.588146	0.0726954	0.361219	2779.71	3639.83	-0.388951	0.120806	0.480207	-	40S ribosomal protein S26-3
Zm00001d030011	2524	3324	3253	3049	3050	2301	4692	3999	4543	2431	3998	3450	92.3948	84.719	97.2443	77.9386	75.9089	78.4579	108.359	115.672	112.089	65.8029	96.071	92.3911	3990.98	3243.85	0.299088	0.165011	0.74393	2615.68	3094.45	-0.242481	0.339577	0.999774	3075.18	2843.79	0.112898	0.728304	0.928896	3200.19	4349.85	-0.442765	0.093618	0.4203	-	Eukaryotic translation initiation factor 3 subunit B
Zm00001d045044	2447	4189	2071	4009	4312	2649	2692	4078	4362	2334	3946	3517	125.642	149.752	86.8364	143.738	150.527	126.69	87.2015	165.449	150.955	88.6141	132.999	132.107	3421.25	3045.93	0.167467	0.602347	0.968199	3378.24	2908.76	0.215852	0.485655	0.999774	3050.71	3671.32	-0.26718	0.424291	0.791881	3175.15	3729.38	-0.231982	0.472479	0.828666	AP2-EREBP-transcription factor 160	AP2-EREBP-transcription factor 160
Zm00001d015356	2311	5927	3438	1789	3278	2881	4073	3707	3713	2764	3701	2963	128.045	228.644	155.557	69.2166	123.483	148.685	142.372	162.294	138.659	113.241	134.609	120.101	3478.58	3989.36	-0.197962	0.47292	0.9424	2544.8	3815.81	-0.584731	0.131089	0.999774	2937.16	2763.38	0.088172	0.818845	0.953562	3053.84	3791.2	-0.311933	0.198853	0.603204	4-hydroxyphenylpyruvate dioxygenase 1	4-hydroxyphenylpyruvate dioxygenase 1
Zm00001d045311	2450	2248	2804	7401	6355	2226	3410	2889	4193	1410	2415	2701	74.155	47.3731	69.3065	156.423	130.775	62.7569	65.1145	69.094	85.5384	31.557	47.9825	59.807	3155.28	2732.43	0.207872	0.445539	0.931368	4755.13	2603.08	0.869515	0.0271807	0.876789	2040.94	5169.35	-1.34085	0.00240084	0.0426168	2124.77	3439.49	-0.694908	0.0238567	0.185654	-	Hydrolase-like protein family
Zm00001d032519	4677	5917	4691	3006	3193	2630	2702	2425	3838	1871	2209	3334	205.034	180.602	167.937	92.0207	95.1685	107.393	74.7298	84.002	113.403	60.6507	63.5692	106.925	2698.06	5462.75	-1.01765	7.01754e-05	0.00618277	2770.85	5209.99	-0.911014	0.000520048	0.110233	2337.82	3012.28	-0.365682	0.319477	0.717683	2431.64	2941.29	-0.274596	0.389148	0.776297	-	Expressed protein; protein
Zm00001d012909	4181	2895	3608	1709	4739	3716	3877	4190	3335	2267	3252	2626	155.293	74.8654	109.436	44.3251	119.672	128.561	90.848	122.971	83.4889	62.2622	79.289	71.354	3481.98	3964.38	-0.187027	0.55923	0.962259	3255.09	3772.24	-0.212709	0.63756	0.999774	2535.92	3531.28	-0.477571	0.283923	0.687636	2637.42	3794.63	-0.524678	0.0539621	0.3096	-	soluble epoxide hydrolase
Zm00001d043551	3880	3292	3675	4351	3434	3258	3047	3260	2665	2485	4087	2879	87.668	51.7882	67.8092	68.6492	52.7527	68.5682	43.4341	58.203	40.5853	41.5182	60.6186	47.5887	2737.98	3975.01	-0.537749	0.0631565	0.517095	3464.99	3785.26	-0.127428	0.686597	0.999774	2931.24	3770.38	-0.363099	0.278732	0.681893	3049.78	2983.86	0.0317132	0.910592	0.983068	dehydrin6	dehydrin6
Zm00001d051885	3069	3989	3098	3547	3735	3299	3477	3203	3809	2356	3230	3489	76.2651	69.0168	62.8684	61.5499	63.1037	76.3613	54.5108	62.8933	63.7972	43.2919	52.6894	63.4283	3169.93	3623.21	-0.192774	0.392024	0.917675	3336.07	3455.95	-0.0510007	0.850053	0.999774	2841.23	3627.12	-0.352233	0.288676	0.691088	2955.48	3455.15	-0.225335	0.396888	0.780006	-	ATG8-interacting protein 1
Zm00001d028750	3797	4051	2861	1930	2895	4340	3507	2969	3637	3346	3265	3615	161.845	120.222	99.5861	57.4451	83.8962	172.31	94.3069	99.9971	104.487	105.46	91.3552	112.725	3046.71	3874.11	-0.346431	0.1839	0.766947	3042.04	3691.87	-0.279485	0.520206	0.999774	3212.77	3307.51	-0.041721	0.926205	0.982072	3337.49	3320.81	0.00720695	0.976088	0.995774	asparagine synthetase3	asparagine synthetase3
Zm00001d038832	2006	2727	2793	1690	2988	3074	3280	5169	6362	1780	4391	3922	93.0243	88.0465	105.769	54.7255	94.2066	132.78	95.9596	189.405	198.848	61.0363	133.666	133.053	4544.3	2677.35	0.7632	0.0148887	0.251382	2509.86	2554.39	-0.0256032	0.945533	0.999774	3133.26	2726.4	0.200848	0.665316	0.905561	3265.1	4954.03	-0.601401	0.111961	0.463976	-	Histone deacetylase HDT3
Zm00001d033366	2403	3973	3360	2491	3254	3020	4698	3366	4639	2602	3383	2988	48.5561	55.8947	55.4436	35.148	44.7036	56.8407	59.8897	53.7431	63.1796	38.8776	44.8729	44.1696	3801.43	3421.86	0.151706	0.487085	0.946808	2792.02	3267.15	-0.226986	0.454714	0.999774	2800.86	3034.23	-0.115291	0.733826	0.930274	2912.12	4143.47	-0.508797	0.0342322	0.235193	-	-
Zm00001d048609	3225	3407	3326	2401	3522	3852	4029	3811	4335	2093	3111	3030	251.199	184.766	211.56	130.593	186.515	279.471	197.986	234.556	227.583	120.548	159.067	172.657	3684.62	3599.66	0.0338158	0.888165	0.993195	3163.49	3430.73	-0.117123	0.74406	0.999774	2571.25	3437.95	-0.418903	0.291347	0.692941	2675.12	4016.08	-0.586137	0.0269888	0.201447	-	Serine/arginine-rich SC35-like splicing factor SCL30
Zm00001d038594	2448	3253	2706	2642	2892	3350	3353	2672	2598	6535	4361	3310	135.957	125.787	122.727	102.461	109.2	173.299	117.482	117.258	97.2502	268.372	158.989	134.484	2597.94	2994.85	-0.205054	0.359482	0.904521	2861.17	2856.91	0.00192817	0.995174	0.999774	4461.4	3111.49	0.520039	0.20222	0.597642	4623.38	2831.26	0.707522	0.0199358	0.16418	-	Protein translation factor SUI1 homolog 2
Zm00001d037487	4088	2927	2037	2367	4725	3864	4653	4215	3032	3014	2710	2277	353.311	176.129	143.767	142.85	277.641	311.061	253.705	287.847	176.619	192.616	153.747	143.967	3613.11	3373.76	0.0991076	0.784519	0.983766	3496.05	3209.01	0.123679	0.77746	0.999774	2506.03	3795.19	-0.598678	0.129694	0.490358	2601.18	3937.15	-0.597921	0.0332317	0.230651	-	2-oxoglutarate (2OG) and Fe(II)-dependent oxygenase superfamily protein
Zm00001d035087	2785	2883	3335	3696	4981	4550	3210	3308	3100	2321	3317	2373	350.869	252.887	343.113	325.154	426.65	533.941	255.137	329.309	263.235	216.221	274.319	218.711	2926.22	3255.84	-0.153906	0.550114	0.96106	4212.28	3103.08	0.440894	0.169084	0.999774	2489.27	4577.28	-0.878627	0.0111243	0.122551	2588.52	3189.2	-0.300893	0.247502	0.660936	acidic ribosomal protein P1a	60S acidic ribosomal protein P1
Zm00001d020139	2813	3425	2851	2931	3265	2826	3562	3957	4309	2396	4003	3504	194.709	165.059	161.152	141.667	153.651	182.201	155.546	216.422	201.027	122.632	181.884	177.433	3600.53	3256.43	0.144951	0.556173	0.96214	2845.51	3105.29	-0.126095	0.645949	0.999774	3083.01	3093.25	-0.00466205	0.989037	0.997056	3208.57	3924.52	-0.290485	0.306308	0.716285	-	Cysteine desulfurase mitochondrial
Zm00001d049764	4976	4462	3946	5225	3028	2996	3313	2918	3481	1375	1757	2361	226.94	141.684	146.964	166.4	93.8905	127.272	95.3237	105.156	107.003	46.3699	52.601	78.7734	2930.62	4895.82	-0.740169	0.00605091	0.148153	3498.9	4662.43	-0.414073	0.230627	0.999774	1727.55	3810.61	-1.14133	0.00341377	0.0546723	1797.08	3194.27	-0.829895	0.00413981	0.0515037	-	myosin heavy chain-related
Zm00001d034617	3117	3175	2993	4276	3850	3050	3748	3498	3939	2064	3323	2732	91.3675	64.7978	71.6446	87.5245	76.7274	83.2753	69.3112	81.0201	77.822	44.737	63.9406	58.5853	3383.88	3365.18	0.0081936	0.973394	0.997878	3479.87	3206.7	0.118107	0.671638	0.999774	2525.6	3784.64	-0.583479	0.069764	0.354246	2627.93	3688.25	-0.488923	0.0632471	0.339853	-	histidine acid phosphatase family protein
Zm00001d029968	2246	2234	3206	1752	3453	3677	4651	4237	4482	2506	3744	3569	224.502	155.473	261.695	122.287	234.662	342.347	293.296	334.647	301.956	185.223	245.662	260.982	4044.42	2782.67	0.539628	0.0464124	0.449166	2891.35	2652.06	0.124517	0.766608	0.999774	3064.85	3140.43	-0.0349615	0.936081	0.985053	3188.65	4408.02	-0.46714	0.0734081	0.370414	-	Nucleoside diphosphate kinase family protein
Zm00001d052653	2982	2417	1491	2226	4035	3633	2422	3195	2807	4976	5393	4100	73.7906	41.642	30.1296	38.4641	67.8847	83.7376	37.8108	62.4716	46.8163	91.0492	87.6022	74.2216	2586.96	2546.46	0.0229606	0.94876	0.997283	3172.82	2423.33	0.388858	0.363973	0.999774	4515.26	3445.56	0.390215	0.311162	0.709945	4690.01	2819.55	0.734341	0.00827234	0.0874886	respiratory burst oxidase4	respiratory burst oxidase4
Zm00001d040201	2649	2611	1413	1823	3246	4437	2893	3148	2060	6942	5036	3418	125.193	85.9143	54.5332	60.1618	104.299	195.321	86.257	117.557	65.6184	242.596	156.233	118.174	2480.28	2431.27	0.0289152	0.93406	0.997283	3147.57	2315.74	0.442696	0.347485	0.999774	4823.94	3420.85	0.496032	0.308824	0.707975	5000.23	2702.73	0.887709	0.00762643	0.0816653	-	Protein NRT1/ PTR FAMILY 6.1
Zm00001d022462	2194	3723	3412	1974	3645	2795	4558	3148	4676	2437	2874	4220	226.045	267.062	287.071	142.018	255.323	268.226	296.265	256.278	324.709	185.659	194.373	318.07	3698.65	3275.22	0.175351	0.45253	0.932562	2667.27	3127.43	-0.229808	0.502262	0.999774	3003.92	2895.6	0.0530453	0.896746	0.974604	3124.32	4031.56	-0.367899	0.217061	0.627796	-	60S ribosomal protein L18-3
Zm00001d005687	2204	3858	3857	5030	4686	3402	2671	2598	3190	1093	4290	2685	29.9458	36.4962	42.7952	47.7231	43.2874	43.0546	22.8953	27.8921	29.213	10.9811	38.2624	26.6883	2559.96	3478.15	-0.442387	0.0785802	0.568426	4065.69	3321.54	0.291566	0.297485	0.999774	2476.37	4420.98	-0.836083	0.0697768	0.354246	2583.47	2790.4	-0.111065	0.777383	0.94812	trehalose-6-phosphate synthase5	trehalose-6-phosphate synthase5
Zm00001d037873	3033	2967	2938	3426	3793	3112	4450	3032	4130	2996	2474	3143	94.7021	64.501	74.9136	74.6984	80.5202	90.5083	87.6589	74.8057	86.9158	69.1721	50.7082	71.7934	3469.33	3247.31	0.0957515	0.70127	0.978583	3245.49	3093.92	0.0691009	0.811177	0.999774	2715.73	3527.89	-0.377449	0.246365	0.64753	2819.8	3781.4	-0.423453	0.10113	0.44018	elongation factor alpha3	elongation factor alpha3
Zm00001d047492	3772	2796	2862	2710	3359	3751	2723	4139	4698	2321	3216	2966	253.064	130.604	156.801	126.959	153.216	234.405	115.254	219.418	212.438	115.143	141.633	145.574	3549.12	3491.21	0.0238801	0.945007	0.997283	3166.78	3322.34	-0.0691784	0.855605	0.999774	2654.41	3442.78	-0.374993	0.309836	0.708565	2760.71	3868.9	-0.486768	0.117711	0.474827	-	Heavy metal transport/detoxification superfamily protein
Zm00001d042453	1492	1930	1801	2013	2890	1675	3095	1832	3388	8425	7550	3155	58.3247	52.5294	57.4936	54.9496	76.8098	60.9903	76.3297	56.5884	89.2666	243.532	193.741	90.2269	2467.91	1863.73	0.405383	0.114543	0.656452	2033.15	1777.75	0.193817	0.493971	0.999774	5945.52	2207.56	1.42933	0.000732677	0.0172624	6165.32	2690.24	1.19638	0.000774763	0.0128117	aldolase1	aldolase1
Zm00001d017240	3792	3352	3394	4068	3334	4050	2906	3154	3318	2410	2745	2575	543.379	334.426	397.163	407.055	324.814	540.57	262.712	357.12	320.459	255.361	258.207	269.939	2853.95	3854.4	-0.433408	0.118336	0.664377	3662.68	3670.78	-0.00318469	0.992448	0.999774	2418.56	3985.91	-0.720616	0.034661	0.243073	2513.46	3110.68	-0.307435	0.221181	0.632403	-	Grx_C2.1-glutaredoxin subgroup I
Zm00001d001837	2872	2652	2759	4121	3952	4005	3524	3624	3633	1850	3532	2421	190.369	122.391	149.344	190.745	178.1	247.273	147.366	189.81	162.308	90.6748	153.683	117.398	3277.06	3019.99	0.118068	0.657021	0.975486	3833.82	2876.72	0.414431	0.182523	0.999774	2415	4169.87	-0.787826	0.0281969	0.215929	2514.03	3571.69	-0.506453	0.0795336	0.38655	MYB-transcription factor 133	Duplicated homeodomain-like superfamily protein
Zm00001d043497	2972	3140	3555	1769	3199	3129	4772	3468	4710	2167	2692	3329	301.893	222.073	294.894	125.478	220.929	296.054	305.811	278.357	322.468	162.767	179.503	247.384	3877.66	3491.87	0.151426	0.529869	0.955345	2612.88	3328.28	-0.349274	0.35402	0.999774	2571.81	2837.93	-0.1419	0.733677	0.930207	2674.73	4226.55	-0.660171	0.0148666	0.134524	-	Heat-and acid-stable phosphoprotein [Source:UniProtKB/TrEMBL;Acc:B6SNE2]
Zm00001d006871	2355	2708	3531	2338	3205	3488	4533	3621	3881	2378	3188	3618	174.046	139.342	213.104	120.657	161.041	240.11	211.352	211.456	193.32	129.953	154.661	195.611	3623.1	3086.54	0.231348	0.360055	0.904521	2915.72	2943.13	-0.0136567	0.969682	0.999774	2878.46	3169.08	-0.138596	0.722815	0.927323	2994.15	3948.68	-0.399243	0.133104	0.502466	-	40S ribosomal protein Sa-1
Zm00001d013627	1221	1107	921	3422	1515	3989	1235	1134	1526	7987	9336	5411	40.9878	25.8731	25.2476	80.2151	34.5769	124.728	26.155	30.0795	34.5267	198.255	205.727	132.883	1175.29	1188.09	-0.0149392	0.958964	0.997283	2944.39	1131.46	1.37985	0.0027296	0.308108	7060.84	3209.64	1.13762	0.0176753	0.164472	7334.09	1281.13	2.51729	5.81607e-20	1.00871e-17	-	DWNN domain a CCHC-type zinc finger
Zm00001d044575	2505	3733	3909	4970	4280	2443	2409	3393	3499	1194	2789	3679	204.272	211.944	260.309	283.005	237.29	185.561	123.933	218.627	192.312	71.9958	149.293	219.474	2854.48	3590.62	-0.331187	0.246427	0.831553	3563.58	3426.93	0.0565177	0.8493	0.999774	2400.05	3875.17	-0.691261	0.127005	0.485751	2501.26	3111.44	-0.314863	0.422797	0.797935	-	alpha/beta-Hydrolases superfamily protein
Zm00001d038471	201	168	74	86	347	2686	255	224	285	12013	12746	9638	8.97083	5.22045	2.69706	2.68023	10.5293	111.662	7.18002	7.89956	8.57321	396.452	373.424	314.685	230.356	163.711	0.495984	0.252874	0.83722	1161.19	155.788	2.89808	0.0341285	0.951789	10736.1	1264.79	3.08567	NA	1	11150.5	251.088	5.47313	2.6113e-108	7.60854e-104	-	U-box domain-containing protein 16
Zm00001d045393	2761	4096	3928	2747	3263	2618	4936	3023	3787	1975	3155	2412	226.327	233.772	262.944	157.241	181.854	199.895	255.267	195.806	209.232	119.713	169.77	144.644	3498.09	3816.54	-0.125622	0.586231	0.967047	2712	3642.46	-0.425702	0.115373	0.999774	2343.25	2947.37	-0.330782	0.311873	0.710706	2437.94	3812.41	-0.645057	0.0153599	0.137832	-	Ran BP2/NZF zinc finger-like superfamily protein
Zm00001d027500	8006	2203	3866	902	4178	5646	1245	5307	1923	627	1899	2855	1101.81	211.09	434.486	86.6833	390.927	723.76	108.096	577.111	178.375	63.806	171.557	287.442	2739.7	5516.14	-1.00965	0.309827	0.876674	3614.3	5231.37	-0.533495	0.426316	0.999774	1688.77	3924.1	-1.2163	0.0735522	0.363323	1761.15	2985.36	-0.761345	0.406386	0.786471	flower-specific gamma-thionin1	Flower-specific gamma-thionin
Zm00001d049627	1494	3712	3730	4752	3373	1618	4287	2814	4235	2333	3256	2994	47.9895	83.0167	97.8423	106.588	73.6626	48.4101	86.8757	71.423	91.6877	55.4132	68.6549	70.3559	3380.19	3080.49	0.133759	0.659344	0.975507	2927.66	2945.15	-0.00857091	0.982959	0.999774	2679.05	3185.4	-0.249906	0.520382	0.844027	2786.41	3684.4	-0.403086	0.1162	0.471614	-	Methionine aminopeptidase
Zm00001d011162	2776	3432	3206	2984	3246	3073	3966	2957	3724	3061	3111	3035	233.261	200.785	219.993	175.089	185.441	240.518	210.244	196.333	210.909	190.19	171.599	186.567	3192.89	3368.86	-0.0772217	0.721016	0.979739	2950.86	3212.83	-0.122826	0.662749	0.999774	2885.88	3208.3	-0.152665	0.630932	0.893248	2997.82	3480.04	-0.215244	0.351329	0.749084	ras-related protein RIC1	Ras-related protein RABD2c
Zm00001d028360	2094	3075	3095	3065	4346	2259	3760	4246	3913	2312	3263	3129	162.565	166.21	196.215	166.157	229.39	163.353	184.156	260.464	204.749	132.721	166.287	177.709	3638.65	2926.49	0.314086	0.207716	0.792083	2967.7	2792.91	0.0876553	0.763981	0.999774	2718.55	3221.93	-0.245164	0.463458	0.814553	2827.76	3965.72	-0.487817	0.0731963	0.370007	DMAS1	NAD(P)-linked oxidoreductase superfamily protein
Zm00001d044510	1967	3452	3025	3774	3515	1913	4150	2964	3618	2966	3431	3752	34.3544	41.9769	43.1445	46.0275	41.7387	31.1211	45.7273	40.9049	42.5901	38.3047	39.336	47.9396	3214.36	2958.13	0.119718	0.593899	0.968199	2802.78	2825.02	-0.0113287	0.969269	0.999774	3182.9	3046.96	0.0628171	0.849484	0.962216	3308.75	3503.33	-0.0825094	0.736803	0.935962	-	DEAD-box ATP-dependent RNA helicase 14
Zm00001d005485	2855	2949	3272	4324	3455	2798	3909	3492	3891	1812	2817	2868	196.169	141.079	183.595	207.467	161.402	179.075	169.449	189.591	180.197	92.0632	127.058	144.164	3411.56	3283.45	0.0554071	0.818936	0.987147	3285.2	3129.3	0.0702953	0.806196	0.999774	2342.12	3574.19	-0.609798	0.0747823	0.366857	2437.26	3718.35	-0.609375	0.0257353	0.195076	prohibitin1	prohibitin1
Zm00001d008762	2498	2810	3376	1527	2971	3117	4918	3755	4914	2148	2915	3461	143.313	112.243	158.167	61.1743	115.886	166.568	178.004	170.224	190.016	91.1233	109.78	145.26	4076.49	3123.84	0.384191	0.111475	0.648267	2475.25	2978.33	-0.267114	0.5063	0.999774	2673.54	2688.46	-0.00784247	0.985807	0.996296	2781.29	4443.25	-0.675914	0.0135831	0.126191	-	Ribosome biogenesis regulatory protein homolog
Zm00001d053765	2103	2725	2769	3463	2838	2047	4978	3531	5313	1902	2976	3727	63.755	57.5179	68.552	73.3103	58.4955	57.8036	95.2092	84.5846	108.562	42.6371	59.2242	82.6585	4131.96	2710.43	0.608453	0.00848398	0.180385	2575.96	2585.46	-0.00518087	0.984833	0.999774	2698.87	2802.11	-0.0542088	0.884834	0.97243	2809.23	4503.95	-0.681082	0.0263754	0.198272	vacuolar proton pump3	vacuolar proton pump3
Zm00001d029595	3328	1556	2294	1959	2871	2187	5924	3263	5257	3146	1917	4490	128.018	41.6733	72.0612	52.6208	75.0852	78.3604	143.764	99.1794	136.297	89.4844	48.4061	126.353	4280.11	2727.67	0.650416	0.0858553	0.589653	2210.53	2591.68	-0.229286	0.591364	0.999774	3044.44	2400.97	0.342569	0.425533	0.792613	3161.22	4665.19	-0.561596	0.110035	0.459914	-	zinc-binding protein
Zm00001d010197	1393	3900	2803	2426	3492	2360	3533	3042	3509	4002	4072	3610	80.558	157.03	132.374	97.9683	137.299	127.125	128.899	139.006	136.774	171.134	154.581	152.728	3041.62	2762.09	0.138686	0.629505	0.973009	2584.91	2642.34	-0.0319831	0.92682	0.999774	3657.02	2807.23	0.381557	0.226347	0.625357	3798.33	3315.17	0.196318	0.394874	0.778949	-	Amidophosphoribosyltransferase
Zm00001d022277	2255	3260	2101	1028	3227	3196	2361	3283	2203	5488	3941	5792	105.615	106.306	80.3575	33.6208	102.757	139.427	69.7627	121.498	69.5432	190.062	121.165	198.454	2424.14	2697.39	-0.154308	0.608417	0.969501	2435.37	2573.98	-0.0800501	0.864982	0.999774	4814.84	2643	0.865457	0.0882764	0.402385	4997.74	2641.75	0.919949	0.00456498	0.0552935	-	tolB protein-related
Zm00001d038374	2894	3539	4040	2508	2682	2722	4153	3258	4040	2043	2244	4002	246.71	210.054	281.25	149.298	155.447	216.142	223.357	219.461	232.13	128.783	125.575	249.585	3440.48	3749.07	-0.123814	0.592982	0.968199	2521.04	3575.52	-0.504317	0.0968164	0.999774	2622.56	2741.31	-0.0638138	0.876003	0.969305	2727.81	3749.94	-0.459214	0.153791	0.537033	-	60S ribosomal protein L36
Zm00001d047470	2536	2793	2286	2590	3210	3613	2610	2772	2990	4339	5446	2933	197.861	151.72	145.649	141.107	170.275	262.567	128.469	170.892	157.233	250.324	278.92	167.408	2545.13	2747.06	-0.11003	0.665732	0.975507	3037.35	2618.39	0.214028	0.531515	0.999774	3942.09	3302.1	0.255774	0.512054	0.840386	4095.65	2774.09	0.56223	0.0479203	0.28992	-	Protein EARLY RESPONSIVE TO DEHYDRATION 15
Zm00001d037059	2717	3202	2557	5227	4213	2929	3139	2797	4192	1553	3185	2403	39.3117	32.2563	30.2124	52.8107	41.4437	39.4742	28.6532	31.9774	40.8804	16.6152	30.2505	25.4354	3049.39	3043.74	0.00283532	0.991111	0.998462	3806.1	2902.02	0.391444	0.166186	0.999774	2212.55	4140.35	-0.904028	0.0134298	0.138678	2304.03	3324.18	-0.528769	0.0854231	0.402356	-	Alpha-glucan water dikinase 1 chloroplastic
Zm00001d003394	2614	3091	3012	2712	3303	3168	4364	3633	3442	2835	3246	2668	142.893	117.643	134.457	103.522	122.758	161.307	150.501	156.924	126.817	114.594	116.478	106.695	3452.83	3128.05	0.14264	0.538677	0.957964	2926.05	2982.67	-0.027763	0.926525	0.999774	2731.6	3180.54	-0.219348	0.507798	0.838028	2838.32	3762.92	-0.406755	0.0896711	0.411845	-	RING/U-box superfamily protein
Zm00001d031773	5887	3792	3753	4053	4190	4410	2298	2196	2918	1453	1556	1471	548.707	246.08	285.658	263.791	265.519	382.866	135.128	161.732	183.313	100.142	95.2023	100.303	2239.65	5024.87	-1.16563	0.000513005	0.0277741	4037.92	4778.67	-0.242939	0.526829	0.999774	1402.78	4391.26	-1.64623	6.07131e-07	5.06325e-05	1457.45	2441.35	-0.744191	0.00317924	0.0416893	-	Protein HVA22
Zm00001d045352	2277	3228	3426	2835	2986	2365	4042	3341	5030	1944	3154	3340	123.822	122.217	152.14	107.653	110.398	119.792	138.669	143.559	184.359	78.1689	112.587	132.872	3728.68	3169.47	0.234446	0.339307	0.894587	2561.46	3024.41	-0.239775	0.372583	0.999774	2637.15	2784.59	-0.078433	0.821199	0.953925	2744.81	4064.6	-0.566423	0.0539754	0.3096	-	Nucleosome assembly protein 1;2
Zm00001d046135	2928	4070	3624	5024	3626	2484	2885	2984	3153	1878	2576	2678	134.98	130.633	136.43	161.728	113.648	106.662	83.906	108.696	97.968	64.0171	77.9535	90.3154	2741.07	3773.23	-0.461166	0.0426536	0.435242	3411.3	3600.16	-0.077624	0.788538	0.999774	2231.36	3712.11	-0.734392	0.0351291	0.244745	2320.97	2987.61	-0.364181	0.175367	0.569831	-	Protein DJ-1 homolog B
Zm00001d003602	2687	3041	3334	4272	3695	2313	4257	3318	3624	1775	2823	2706	79.4328	62.5908	80.4859	88.1862	74.2646	63.6898	79.3935	77.5045	72.2075	38.8001	54.7816	58.5212	3367.85	3259.7	0.0472672	0.83859	0.988561	3150.07	3107.8	0.0197088	0.945154	0.999774	2278.79	3425.69	-0.588194	0.087148	0.400041	2371.39	3670.51	-0.630234	0.0191941	0.159697	-	Transmembrane CLPTM1 family protein
Zm00001d021314	3245	3435	3049	3528	3441	2382	3759	3361	3654	2285	3214	2397	74.4494	54.87	57.125	56.5213	53.6743	50.9038	54.4086	60.9303	56.5037	38.7646	48.4043	40.2316	3256.03	3518	-0.111456	0.642072	0.974207	2893.34	3352.77	-0.212419	0.438701	0.999774	2455.66	3145.62	-0.357222	0.240637	0.641956	2553.52	3548.79	-0.474732	0.0530639	0.307075	-	Protein binding protein
Zm00001d045448	2575	3342	3287	3358	3808	3551	4306	2900	2852	2671	2565	2530	230.178	207.996	239.943	209.606	231.429	295.665	242.834	204.834	171.83	176.548	150.51	165.448	3010.52	3283.51	-0.125108	0.603621	0.968199	3400.17	3132.1	0.118359	0.676732	0.999774	2436.06	3696.37	-0.601459	0.0614284	0.330626	2529.96	3280.72	-0.374964	0.13957	0.513166	ribosomal protein S22 homolog	40S ribosomal protein S20-1
Zm00001d054084	3358	2942	3498	2127	4003	3742	4429	3114	3935	1794	2324	2374	274.546	167.471	233.548	121.434	222.513	284.97	228.449	201.174	216.841	108.457	124.727	141.993	3434.97	3580.86	-0.0597017	0.821209	0.987296	3177.79	3410.56	-0.102031	0.792988	0.999774	2031.54	3450.95	-0.764284	0.0585889	0.322333	2112.61	3743.83	-0.825549	0.000953857	0.0153127	-	60S ribosomal protein L9-1
Zm00001d022493	3543	2135	2941	4468	4174	3757	2621	2314	3732	2214	2479	3143	137.585	57.7243	93.2645	121.157	110.201	135.895	64.2119	71.0037	97.6794	63.574	63.1928	89.2888	2606.56	3223.54	-0.306186	0.372607	0.909463	3899.11	3065.83	0.347065	0.344659	0.999774	2464.33	4240.66	-0.783071	0.0185235	0.169349	2562.01	2841.56	-0.149466	0.606802	0.889535	-	alpha/beta-Hydrolases superfamily protein
novel.8329	2773	2902	2729	3812	2787	1888	4365	2336	3621	3243	3093	3958	125.796	91.6589	101.098	120.755	85.9582	79.7773	124.925	83.7349	110.715	108.784	92.1058	131.354	3056.19	3040.38	0.00784844	0.976201	0.997969	2599.64	2897.53	-0.156238	0.610468	0.999774	3242.08	2828.74	0.196634	0.572028	0.868244	3368.45	3331.04	0.0159359	0.954043	0.991686	-	-
Zm00001d011049	2764	3370	3422	2692	3094	2568	4040	2911	3819	2129	2791	3801	283.217	240.421	286.34	192.616	215.544	245.097	261.163	235.69	263.75	161.309	187.729	284.926	3224.88	3422.18	-0.085487	0.700921	0.978451	2629.54	3263.59	-0.311716	0.253571	0.999774	2742.93	2858.11	-0.0592911	0.870531	0.967516	2853.65	3514.95	-0.300782	0.304064	0.714466	-	-
Zm00001d011581	4596	2143	2201	4712	3365	4707	1801	4341	2110	2036	3482	1894	437.945	142.175	171.27	313.532	218.002	417.778	108.269	326.85	135.514	143.456	217.801	132.03	2611.06	3420.72	-0.389604	0.413163	0.922325	4109.22	3248.6	0.339181	0.463713	0.999774	2287.9	4473.77	-0.967289	0.0142402	0.143117	2380.25	2845.33	-0.257201	0.523881	0.852707	-	Peroxiredoxin-2B
Zm00001d020175	1596	2946	3085	2573	4035	1587	4482	3783	3716	2675	4460	2434	41.2329	52.9914	65.086	46.4181	70.8744	38.19	73.0519	77.2263	64.7065	51.1019	75.6374	46.0028	3617.06	2667.86	0.438919	0.0898335	0.59797	2480.12	2548.18	-0.0389807	0.912023	0.999774	2954.85	2690.81	0.134939	0.727871	0.928744	3073.81	3941.99	-0.358777	0.201666	0.607521	-	Proton pump-interactor 1
Zm00001d025434	9152	3291	2066	1621	2750	4548	1971	2128	3543	1305	1671	3269	419.843	105.114	77.3967	51.9267	85.7705	194.336	57.0435	77.1366	109.548	44.2673	50.3197	109.708	2309.98	5696.66	-1.30209	0.011199	0.215209	2993.72	5401.31	-0.851409	0.172109	0.999774	1977.65	3254.95	-0.718707	0.190177	0.582962	2058.37	2518.46	-0.291108	0.453366	0.816529	-	late embryogenesis abundant domain-containing protein / LEA domain-containing protein
Zm00001d036760	2812	2806	2593	4531	3383	2840	3835	3038	3399	2159	2864	3050	199.948	138.916	150.566	224.975	163.546	188.097	172.035	170.69	162.898	113.516	133.68	158.655	3090.22	2980.43	0.0524909	0.830619	0.987682	3340.27	2839.77	0.23438	0.431238	0.999774	2527.59	3634.91	-0.524163	0.115754	0.463662	2628.85	3367.98	-0.35747	0.162107	0.551403	-	Ubiquitin system component Cue protein
Zm00001d033925	1741	4424	4631	3126	3444	2169	3627	3041	4223	1695	2476	2696	113.715	201.185	247.011	142.576	152.939	131.96	149.457	156.947	185.91	81.8637	106.16	128.823	3275.75	3720.24	-0.183761	0.555688	0.962115	2697.13	3556.92	-0.399304	0.258312	0.999774	2149.12	2930.99	-0.447699	0.181847	0.570992	2236.09	3570.7	-0.675255	0.0152917	0.137347	cystathionine beta synthase domain protein1	cystathionine beta synthase domain protein1
Zm00001d033649	2822	3237	2470	5456	3148	2135	3254	2931	4026	1793	2652	3315	94.7996	75.7101	67.7592	127.986	71.8984	66.8051	68.963	77.8007	91.156	44.5382	58.481	81.4678	3078.52	3068.85	0.00471899	0.985064	0.998462	3265.3	2925.55	0.158713	0.650662	0.999774	2434.71	3555.75	-0.5465	0.186655	0.57761	2533.77	3355.78	-0.405385	0.180056	0.577361	-	Beta-glucosidase 44
Zm00001d033167	3990	2593	2059	3120	3716	3798	2817	2912	3780	2210	3212	2996	163.109	73.802	68.7357	89.0627	103.28	144.618	72.6507	94.0619	104.15	66.8034	86.1928	89.5981	2881.07	3239.84	-0.169037	0.637009	0.973569	3402.06	3080.57	0.143322	0.726629	0.999774	2627.19	3698.44	-0.49324	0.16333	0.544655	2732.95	3140.58	-0.200501	0.465111	0.82388	-	ACT domain-containing protein ACR4
Zm00001d043175	3207	2731	3749	3375	3362	3480	3786	3295	3154	2001	2613	2379	364.856	216.324	348.305	268.122	260.049	368.776	271.739	296.207	241.85	168.334	195.143	198.002	3094.23	3541.93	-0.194764	0.486524	0.946642	3252.38	3373.49	-0.0527343	0.874358	0.999774	2183.83	3537.23	-0.695603	0.0348545	0.243652	2270.71	3372.18	-0.570468	0.0210411	0.169809	cystatin1	Cystatin-1
novel.8542	2411	3633	3424	1868	2648	1954	4977	3176	1475	2963	4806	3768	38.1867	40.0628	44.2864	20.6599	28.5146	28.8271	49.7314	39.7478	15.7459	34.7015	49.9677	43.6595	2885.81	3347.26	-0.214011	0.565621	0.96343	2031.84	3194.77	-0.653088	0.0233177	0.830192	3585.51	2206.96	0.700237	0.0397194	0.262903	3730.7	3143.79	0.246954	0.516861	0.850809	-	-
Zm00001d031703	2495	3268	3188	3263	3746	2357	3865	2936	3688	1825	2668	3799	195.965	178.711	204.479	178.963	200.037	172.437	191.517	182.214	195.236	105.992	137.558	218.288	3147.6	3191.46	-0.0198462	0.926536	0.995956	2893.7	3044.4	-0.0731382	0.777679	0.999774	2608.35	3144.22	-0.269621	0.479214	0.821845	2714.81	3430.7	-0.337718	0.280267	0.693294	-	60S ribosomal protein L7-1
Zm00001d052060	2163	3625	2605	2092	3733	4266	2741	2644	2249	3249	4196	3534	64.023	74.705	62.9665	43.2393	75.123	117.615	51.1844	61.8386	44.8674	71.1102	81.528	76.5243	2319.63	2945.17	-0.344719	0.152846	0.723823	3294.78	2812.2	0.228238	0.561551	0.999774	3424.56	3579.66	-0.0637224	0.879692	0.970834	3560.28	2527.92	0.494198	0.0525705	0.305395	trehalose-6-phosphate synthase10	trehalose-6-phosphate synthase10
Zm00001d043407	2966	2220	3257	3110	2798	3138	4530	3299	3877	2098	3398	2385	117.264	61.1097	105.156	85.8604	75.2104	115.561	112.991	103.061	103.313	61.3343	88.1881	68.9821	3509.57	3110.13	0.174639	0.552054	0.961366	2886.21	2960.86	-0.0368023	0.917657	0.999774	2444.57	3140	-0.360977	0.304549	0.705286	2543.27	3825.02	-0.58873	0.022986	0.181011	-	SGS domain-containing protein
Zm00001d020590	4534	2713	2750	6440	3785	2410	2090	3180	3296	1045	2149	2661	151.444	63.093	75.0109	150.208	85.9549	74.9805	44.0418	83.9296	74.2025	25.81	47.1192	65.0231	2634.51	3758.42	-0.512453	0.174491	0.757345	3831.06	3573.18	0.100789	0.812848	0.999774	1832.75	4171.49	-1.18662	0.00921015	0.108452	1909.29	2871.73	-0.588799	0.117627	0.47467	-	Alanine aminotransferase 2 mitochondrial
Zm00001d001881	2669	3431	3060	3215	3265	2766	3328	3593	3294	2089	3614	2687	85.2944	76.3404	79.8575	71.7448	70.9399	82.3353	67.0972	90.7293	70.9508	49.3643	75.8144	62.8193	3113.81	3269.97	-0.07065	0.767426	0.982605	2903.27	3118.99	-0.103447	0.689154	0.999774	2603.23	3156.71	-0.277999	0.402427	0.77674	2709.18	3393.65	-0.324824	0.249117	0.663061	-	Protein DJ-1 homolog D
Zm00001d031090	2548	2997	2428	2558	3161	3096	3175	2871	3055	3612	3851	3422	66.284	54.2823	51.5799	46.4673	55.9074	75.0192	52.1077	59.0148	53.5652	69.48	65.7619	65.1242	2752.16	2863.39	-0.0570215	0.805963	0.986879	2814.43	2730.05	0.0438059	0.888038	0.999774	3405.27	3059.19	0.154796	0.644591	0.897718	3537.59	2999.58	0.238081	0.306062	0.716226	-	GTP binding protein
Zm00001d045435	3869	3174	4052	2889	3254	3138	2553	3385	3100	2007	3034	2265	113.269	64.6965	96.8733	59.0605	64.7687	85.5711	47.1533	78.305	61.1697	43.4472	58.3068	48.5103	2774.15	4069.5	-0.552764	0.0727497	0.550002	2951.16	3875.13	-0.392961	0.238624	0.999774	2270.36	3208.43	-0.49876	0.139386	0.505622	2361.53	3023.63	-0.356343	0.217618	0.628615	-	glycine-rich protein
Zm00001d004138	4367	2887	3358	1223	3021	3352	5045	5228	818	4098	2351	859	308.646	142.065	193.812	60.3589	145.166	220.67	224.951	291.966	38.9667	214.167	109.074	44.4144	3422.91	3953.93	-0.208049	0.799059	0.986037	2493.52	3761.26	-0.593118	0.217441	0.999774	2287.68	2707.65	-0.243031	0.68196	0.910624	2366.55	3728.28	-0.655711	0.483794	0.835536	-	Heavy metal-associated isoprenylated plant protein 27
Zm00001d014343	2707	3262	3491	3398	2637	1924	3690	3180	4040	2069	3019	3184	64.0636	53.7488	67.4676	56.1544	42.4296	42.4121	55.0933	59.466	64.4416	36.2065	46.9005	55.1251	3287.5	3389.91	-0.0441462	0.848106	0.989379	2453.42	3232.72	-0.397795	0.160532	0.999774	2587.32	2669.27	-0.0450441	0.8959	0.974435	2691.91	3583.35	-0.412681	0.126481	0.490924	-	U1 snRNP
Zm00001d052756	2519	2964	2821	2695	3480	3841	3555	2887	3911	2218	3137	2570	95.412	78.1654	87.2569	71.2805	89.6167	135.513	84.95	86.4052	99.8446	62.121	77.9975	71.2133	3111.53	2980.97	0.0620413	0.785515	0.983766	3231.28	2842.34	0.184884	0.581251	0.999774	2468.4	3512.55	-0.508742	0.169671	0.553971	2567.1	3391.61	-0.401799	0.106006	0.450576	-	Putative vesicle-associated membrane protein family protein
Zm00001d042446	2503	2363	2959	2947	2891	3552	2359	4351	3983	1007	3736	3943	212.221	139.493	204.878	174.48	166.652	280.52	126.184	291.498	227.615	63.1336	207.935	244.573	3314.33	2844.84	0.220387	0.518316	0.953125	3026.02	2710.49	0.158797	0.64588	0.999774	2700.46	3291.76	-0.285542	0.576136	0.870519	2817.09	3612.67	-0.358771	0.423704	0.79813	-	KDEL-tailed cysteine endopeptidase CEP1
Zm00001d049813	1842	1770	1605	2103	4648	3595	2514	4419	2141	3653	5420	2852	239.126	159.983	170.151	190.64	410.241	434.709	205.898	453.294	187.334	350.663	461.879	270.857	2841.14	1898.81	0.581413	0.113666	0.654599	3295.08	1808.88	0.865303	0.0260224	0.864999	3686.2	3575.95	0.0439249	0.917271	0.979601	3832.57	3095.88	0.308203	0.406281	0.786431	-	Triacylglycerol lipase 2
Zm00001d039328	472	7914	7469	1067	3014	1726	4762	1747	2304	1520	2202	2312	8.44159	98.5462	109.085	13.3255	36.6489	28.7531	53.7305	24.6884	27.7732	20.1015	25.8518	30.2498	2574.85	5214.27	-1.01799	0.295315	0.866336	1817.94	5001.27	-1.46009	0.0310623	0.924227	1887.28	1970.75	-0.0623992	0.887075	0.972686	1963.5	2805.74	-0.515141	0.133295	0.502671	-	hAT transposon superfamily
Zm00001d007084	2668	3336	3107	968	2582	2768	4699	4014	2597	3820	3021	2915	309.921	269.806	294.732	78.5194	203.918	299.497	344.365	368.435	203.329	328.118	230.36	247.717	3428.73	3258.09	0.0736606	0.79622	0.985226	2071.65	3107.34	-0.585142	0.193633	0.999774	3065.88	2249.15	0.447137	0.356491	0.747409	3181.12	3736	-0.231923	0.444025	0.81083	-	Histone H2B
Zm00001d048190	1691	2943	3827	2165	3491	2330	5187	2822	4513	1854	2582	3051	116.36	140.998	215.051	104.03	163.323	149.341	225.179	153.439	209.309	94.3352	116.63	153.588	3709.16	2972.64	0.319333	0.290678	0.864622	2498.59	2838.63	-0.1842	0.604684	0.999774	2347.61	2712.68	-0.208502	0.570757	0.867139	2442.44	4042.83	-0.727171	0.0133874	0.124742	-	RNase L inhibitor protein-related
Zm00001d010493	2116	3181	2841	3024	3248	3245	4056	2531	4029	2314	3219	2605	201.222	210.613	220.624	200.807	209.995	287.432	243.336	190.182	258.237	162.714	200.942	181.226	3159.04	2877.04	0.134989	0.562331	0.963144	3029.38	2745.94	0.141489	0.623128	0.999774	2534.67	3293.97	-0.377849	0.253965	0.657047	2635.81	3443.4	-0.38565	0.133783	0.503624	-	F-box domain containing protein
Zm00001d022450	1698	1468	1889	3630	2700	1990	2758	2641	1899	7251	5116	3289	117.531	70.7463	106.775	175.453	127.062	128.301	120.437	144.445	88.5938	371.122	232.455	166.546	2220.82	1847.68	0.265642	0.380776	0.913474	2562.79	1759.83	0.542656	0.0957859	0.999774	4904.74	2788.64	0.814566	0.0397195	0.262903	5082.85	2420.03	1.07072	0.00132254	0.0199974	-	CBL-interacting serine/threonine-protein kinase 10
Zm00001d053066	2471	2737	2905	3334	3728	3463	4359	2653	2996	2574	2761	2309	226.269	174.497	217.23	213.184	232.094	295.37	251.819	191.959	184.908	174.286	165.962	154.678	2981.51	2922.65	0.0290491	0.908026	0.994959	3336.83	2786.16	0.260173	0.372965	0.999774	2389.03	3627.62	-0.602468	0.0574626	0.319753	2481.71	3249.23	-0.388841	0.121221	0.480638	-	NifU-like protein 2 chloroplastic
Zm00001d037620	2625	2845	4237	2702	3573	3141	3307	2850	4838	1180	1977	3013	251.408	189.712	331.383	180.706	232.658	280.207	199.817	215.682	312.304	83.5669	124.293	211.107	3302.46	3496.22	-0.0821538	0.786169	0.983766	2988.53	3333.27	-0.157569	0.642548	0.999774	1941.96	3247.45	-0.741745	0.0855069	0.396232	2022.25	3600.28	-0.832221	0.0217526	0.174122	-	60S ribosomal protein L13
Zm00001d014255	2118	2904	3558	3481	3277	2049	4047	3336	3953	1841	3118	2573	27.1539	25.9217	37.2506	31.1635	28.5639	24.4686	32.7332	33.7948	34.1581	17.4527	26.2406	24.1323	3413.21	3051.14	0.161787	0.512852	0.951726	2705.06	2911.21	-0.105851	0.720571	0.999774	2341.99	2940.97	-0.328603	0.327278	0.724533	2437.35	3720.18	-0.610004	0.0220168	0.175754	-	Transcription factor TFIIE alpha subunit
Zm00001d049557	3644	3192	3577	1736	3133	2670	4734	3170	3992	1787	1624	2986	98.5371	60.096	78.9882	32.78	57.5993	67.2503	80.7604	67.7328	72.7568	35.7313	28.827	59.0696	3554.03	3807.68	-0.0991523	0.708508	0.979094	2407.35	3626.43	-0.591158	0.110184	0.999774	2027.11	2614.05	-0.3668	0.397821	0.775139	2107.12	3873.52	-0.878532	0.0052965	0.0617791	-	SnRNP core Sm protein Sm-X5-like protein
Zm00001d022636	1143	977	1059	2114	4282	3105	2132	2686	2510	7603	4575	3941	54.4021	32.3762	41.1611	70.2605	138.564	137.655	64.0185	101.017	80.5202	267.582	142.939	137.224	2244.85	1164.72	0.947171	0.00160776	0.0628192	3005.91	1109.13	1.43868	0.000141095	0.0412667	5075.57	3262.27	0.637745	0.137539	0.503106	5258.36	2446.73	1.1039	0.000713391	0.0118982	-	Major facilitator superfamily protein
Zm00001d018973	2432	2179	1576	1974	2173	2421	2343	2257	1968	6188	6534	3954	213.531	133.204	112.999	121.027	129.716	197.995	129.784	156.584	116.462	401.745	376.59	253.973	1995.08	2266.68	-0.183866	0.54522	0.959953	2109.46	2158.33	-0.033052	0.928283	0.999774	5189.82	2293.88	1.17815	0.00151132	0.0299896	5388.39	2174.25	1.3095	2.41145e-06	7.32662e-05	Aux/IAA-transcription factor 32	IAA24-auxin-responsive Aux/IAA family member
Zm00001d006096	2637	2618	3621	3417	2808	3376	3483	3086	3829	1994	2647	2299	275.619	190.516	309.065	249.392	199.541	328.673	229.669	254.867	269.741	154.109	181.612	175.789	3136.88	3214.66	-0.0351712	0.895372	0.99434	3068.64	3063.67	0.00227769	0.994618	0.999774	2165.19	3339.4	-0.624913	0.0697498	0.35424	2251.35	3419.17	-0.602803	0.0134934	0.125529	-	-
Zm00001d043389	1478	3137	1990	1904	2841	1960	2569	3276	3221	4096	5366	3824	63.5764	93.9501	69.9031	57.1907	83.0859	78.5307	69.7163	111.348	93.3843	130.282	151.518	120.335	2776.14	2283.09	0.281652	0.316038	0.879552	2098.59	2182.12	-0.0566104	0.857766	0.999774	4132.43	2278.95	0.858707	0.00887814	0.10591	4295.59	3025.89	0.505686	0.0670865	0.352325	protein kinase4	CBL-interacting serine/threonine-protein kinase 18
Zm00001d042717	1408	2918	2522	1592	1473	2662	4969	4554	4139	2806	3572	3012	137.66	198.633	201.359	108.689	97.9135	242.423	306.495	351.816	272.748	202.859	229.249	215.433	4140.4	2377.15	0.800181	0.00193159	0.0709772	1897.33	2271.56	-0.260224	0.531159	0.999774	2929.43	2065.03	0.504845	0.241321	0.642504	3045.36	4512.26	-0.567156	0.0210564	0.169856	AP2-EREBP-transcription factor 174	Ethylene-responsive transcription factor ABR1
Zm00001d040274	2363	2823	2760	3099	2562	2453	3485	3264	4135	2202	3069	3372	82.0832	68.2752	78.2928	75.1708	60.5069	79.3689	76.3735	89.5899	96.8117	56.5601	69.9808	85.6902	3288.61	2849.49	0.206899	0.376215	0.911502	2551.8	2717.18	-0.0906204	0.742848	0.999774	2706.44	2776.38	-0.0367256	0.914256	0.979456	2815.51	3584.66	-0.348432	0.20378	0.610983	-	Importin subunit alpha
Zm00001d031136	1968	3511	2523	3725	2693	2084	3340	3494	3692	2632	3514	2406	115.663	143.669	121.091	152.874	107.607	114.086	123.842	162.26	146.25	114.382	135.57	103.447	3199.23	2797.24	0.193432	0.415141	0.922325	2624.29	2671.62	-0.0258457	0.928867	0.999774	2657.72	2855.89	-0.103759	0.753825	0.936378	2762.75	3486.98	-0.33572	0.192672	0.594061	cysteine synthase2	cysteine synthase2
Zm00001d012103	2308	2689	2567	2778	3687	2644	3777	3093	2859	3430	3400	2275	144.514	117.227	131.257	121.463	156.958	154.205	149.201	153.029	120.656	158.807	139.748	104.21	2935.5	2717.04	0.111726	0.637584	0.973639	2849.89	2590.58	0.137689	0.621289	0.999774	2839.77	3095.9	-0.124525	0.709439	0.92085	2947.93	3199.07	-0.117876	0.658719	0.909094	aldolase2	aldolase2
Zm00001d031747	2467	2928	2594	3523	3418	2552	3659	2706	3253	2763	3126	2485	115.085	95.1	98.8189	114.762	108.406	110.89	107.686	99.7457	102.281	95.3084	95.7257	84.8062	2884.61	2866.79	0.00918607	0.966918	0.997583	2951.23	2733.49	0.110699	0.668018	0.999774	2613.57	3208.85	-0.296012	0.313914	0.712883	2715.41	3143.95	-0.211411	0.362288	0.757329	-	Eukaryotic translation initiation factor 6
Zm00001d050920	1176	4780	4730	3140	4268	1410	2513	1873	5106	1375	1960	3101	51.7964	146.582	170.128	96.5738	127.806	57.846	69.8287	65.1851	151.578	44.7814	56.6683	99.9188	2826.41	3615.16	-0.355213	0.418455	0.922681	2638.7	3460.74	-0.391249	0.406764	0.999774	2028.94	2863.64	-0.497323	0.268316	0.671961	2111.86	3082.06	-0.545491	0.170942	0.563561	-	60S ribosomal protein L6
Zm00001d053863	3678	2199	2663	1566	2682	3353	3226	4567	4353	1485	2461	3136	376.871	156.88	222.83	112.049	186.842	320.019	208.542	369.768	300.629	112.515	165.533	235.077	3733.29	3202.27	0.221572	0.537345	0.957639	2496.58	3045.03	-0.286555	0.533615	0.999774	2221.11	2713.06	-0.288447	0.543718	0.854732	2312.42	4069.19	-0.815282	0.0175575	0.150596	-	60S ribosomal protein L37a-2
Zm00001d044664	2479	3428	3676	1421	3065	3163	4596	2938	2866	2834	2035	2813	517.059	497.813	626.125	206.964	434.639	614.504	604.773	484.21	402.904	437.085	278.625	429.226	3106.68	3405.8	-0.13255	0.605246	0.968199	2489.2	3249.63	-0.38482	0.349424	0.999774	2428	2703.08	-0.15469	0.733649	0.930207	2519.91	3385.44	-0.426099	0.142103	0.518139	-	40S ribosomal protein S16-3
Zm00001d045883	3225	3002	2484	3319	3568	3451	2586	3007	3126	1758	2976	2803	149.332	96.782	93.9282	107.317	112.326	148.843	75.544	110.021	97.5603	60.1927	90.4579	94.9508	2659.79	3179.55	-0.257367	0.372443	0.909463	3283.01	3028.35	0.116538	0.718839	0.999774	2349.41	3569.61	-0.603339	0.0907215	0.407913	2445.39	2899.09	-0.245407	0.406729	0.78679	-	Sodium/hydrogen exchanger
Zm00001d027468	1033	1095	1245	954	1258	1181	11583	1567	6280	6021	1447	1619	54.1353	39.9536	53.2809	34.9113	44.8225	57.6491	382.957	64.8885	221.821	233.32	49.7783	62.0698	5531.56	1218.1	2.18329	2.98183e-06	0.000499318	1082.03	1161.05	-0.101881	0.757632	0.999774	2896.71	1175.9	1.30077	0.0212188	0.182121	2989.72	6028.45	-1.01181	0.277905	0.691075	-	ADPATP carrier protein 3 mitochondrial
Zm00001d034757	2434	3567	2843	3546	3243	2276	2997	3049	3280	2114	3124	2771	48.2885	49.2706	46.0598	49.1246	43.7426	42.0588	37.511	47.7968	43.859	31.012	40.6842	40.2173	2831.22	3130.72	-0.145196	0.519892	0.953433	2801.89	2987.72	-0.0925971	0.715263	0.999774	2496.9	3046.81	-0.287178	0.363244	0.752706	2597.43	3085.88	-0.248485	0.343782	0.743239	-	Electron transfer flavoprotein subunit alpha mitochondrial
Zm00001d014895	2488	2781	2276	2752	2832	2609	3054	3010	2836	2897	4428	3279	41.2728	32.12	30.8324	31.8786	31.9405	40.3134	31.9618	39.4546	31.7089	35.5356	48.2183	39.7931	2703.31	2719.04	-0.00824121	0.973533	0.997878	2588.99	2591.85	-0.00160317	0.995558	0.999774	3294.36	2815.15	0.226954	0.485148	0.825276	3426.77	2946.23	0.218131	0.404337	0.784989	-	Putative integral membrane protein conserved region (DUF2404)
Zm00001d037346	2629	2728	2628	3878	4962	3195	2619	2392	3223	1498	2846	2594	17.5564	12.6839	14.3315	18.0838	22.5287	19.8737	11.0339	12.6219	14.5067	7.39706	12.4759	12.6727	2484.11	2890.09	-0.218154	0.387062	0.91482	3734.56	2754.23	0.439483	0.120275	0.999774	2159.17	4056.76	-0.909827	0.0111647	0.122723	2248.21	2707.81	-0.268303	0.372847	0.76437	splayed ATPase1	Chromatin structure-remodeling complex protein SYD
Zm00001d025777	1271	2704	2551	3557	3359	1281	4056	3092	2939	3861	3792	2722	39.1131	57.9355	64.1075	76.4359	70.2783	36.7187	78.745	75.1855	60.959	87.8574	76.6013	61.2798	3034.47	2264.34	0.422043	0.121412	0.670363	2452.59	2163.88	0.180767	0.631018	0.999774	3239.22	2665.43	0.28106	0.470261	0.81796	3362.78	3306.89	0.0242131	0.92575	0.985636	-	Eukaryotic translation initiation factor isoform 4G-2
Zm00001d017206	2962	2317	2862	3116	5598	3810	3161	2868	2471	1945	2074	1983	305.171	166.205	240.796	224.178	392.126	365.632	205.462	233.483	171.59	148.177	140.268	149.463	2576.44	2996.46	-0.217634	0.459496	0.93656	3933.73	2852.69	0.463719	0.200508	0.999774	1879.76	4269.84	-1.1836	0.00073	0.017229	1953.02	2807.76	-0.523631	0.0367351	0.245558	-	Gb:AAD25142.1-like protein
Zm00001d004841	2093	3164	3225	2982	2832	2152	4204	2870	3751	2201	2606	3023	107.172	112.801	134.854	106.625	98.592	102.64	135.808	116.122	129.456	83.3366	87.595	113.241	3235.4	2998.77	0.109593	0.631959	0.973022	2477.74	2862.21	-0.208159	0.433946	0.999774	2457.58	2694.23	-0.132653	0.67647	0.908224	2555.21	3526.34	-0.464833	0.0711947	0.364441	-	60S ribosomal protein L3-1
Zm00001d021719	3174	3344	3059	1668	3374	3616	3196	3200	2785	2053	3725	1880	212.337	155.757	167.117	77.9205	153.461	225.325	134.888	169.156	125.576	101.557	163.582	92.0088	2792.84	3463.65	-0.310476	0.224956	0.80941	2821.63	3300.96	-0.226495	0.579764	0.999774	2359.2	3064.61	-0.377185	0.412877	0.783932	2454.88	3043.69	-0.309969	0.308082	0.717857	-	Probable proteasome inhibitor
Zm00001d028807	2732	2918	3503	1753	2790	2771	4261	2774	3583	1602	2129	4245	432.416	321.565	452.776	193.749	300.234	408.526	425.483	346.933	382.235	187.493	221.202	491.532	3168.5	3303	-0.0597179	0.810347	0.987147	2355.02	3148.49	-0.419088	0.245846	0.999774	2526.31	2558.54	-0.0181905	0.96971	0.993052	2629.79	3453.35	-0.393162	0.283423	0.695218	-	40S ribosomal protein S28
novel.4058	6871	2317	2476	3118	2661	7529	1761	1927	2011	924	1542	1766	792.267	186.011	233.144	251.053	208.608	808.632	128.103	175.571	156.288	78.7818	116.715	148.969	1735	4560.7	-1.39416	0.0024639	0.0824151	4549.03	4325.58	0.0726699	0.905298	0.999774	1324.39	4953.79	-1.90307	0.000448575	0.0118783	1378.7	1891.07	-0.45579	0.145622	0.524003	-	PF05162:Ribosomal protein L41
Zm00001d001766	715	849	765	980	1477	3316	1030	1020	774	9784	7992	6189	71.6979	59.2747	62.6446	68.622	100.697	309.725	65.1608	80.82	52.3122	725.469	526.074	454.019	860.015	835.685	0.0414771	0.879018	0.992812	1976.99	796.835	1.31069	0.0106824	0.628009	7507.56	2150.85	1.80377	0.000873734	0.0196514	7788.05	937.192	3.0552	3.67824e-26	1.06112e-23	-	-
Zm00001d052093	2709	2938	2570	3723	3271	3048	2810	2651	3429	1873	2887	2961	67.1413	50.6984	52.0159	64.4334	55.1184	70.3651	43.9376	51.9169	57.2809	34.3258	46.9698	53.6874	2686.07	2966.56	-0.143107	0.565395	0.96343	3158.92	2827.51	0.159962	0.571712	0.999774	2412.61	3436.3	-0.510188	0.136198	0.500679	2510.55	2927.91	-0.221835	0.430931	0.803123	-	Chaperone DnaJ-domain superfamily protein
Zm00001d038224	2987	3677	3482	2040	3701	2805	3458	3026	3267	1697	2327	2389	109.643	93.9724	104.375	52.2893	92.3633	95.9047	80.0791	87.7673	80.827	46.0606	56.0703	64.1526	2944.87	3631.73	-0.302381	0.167835	0.749213	2705.68	3463.48	-0.35632	0.283858	0.999774	2005.96	2937.34	-0.550121	0.144724	0.514072	2086.49	3209.61	-0.621296	0.0159503	0.141604	-	F-box protein SKP2A
Zm00001d025170	1840	3274	2647	2464	2479	1760	4471	3016	3943	2892	2999	3056	46.2261	57.2677	54.3057	43.2262	42.3429	41.1854	70.8635	59.8713	66.7664	53.7242	49.4581	56.1663	3414.79	2715.37	0.330519	0.140892	0.704198	2079.3	2593.35	-0.318849	0.225074	0.999774	2805.67	2260.46	0.311695	0.292182	0.693991	2914.95	3721.85	-0.35264	0.13654	0.508549	stearoyl-acyl-carrier-protein desaturase11	stearoyl-acyl-carrier-protein desaturase11
Zm00001d013840	1025	1184	1144	11359	1401	1061	7214	1485	1150	2667	1620	3426	42.758	34.388	38.971	330.88	39.7344	41.226	189.854	48.9484	32.3335	82.2657	44.3609	104.552	2813.58	1205.05	1.22355	0.0151183	0.251881	4042.68	1148.92	1.81515	NA	1	2454.73	4421.06	-0.848919	0.232597	0.632954	2548.23	3064.65	-0.266298	0.747784	0.939268	-	Ypt/Rab-GAP domain of gyp1p superfamily protein
Zm00001d003282	5918	4372	4638	952	3956	4208	1171	1803	3307	505	1606	2236	1226.18	630.695	784.749	137.737	557.274	812.111	153.068	295.183	461.821	77.3698	218.431	338.924	1910.7	5525.72	-1.53201	0.000110822	0.00858555	3009.86	5258.54	-0.805056	0.136949	0.999774	1361.52	3266.07	-1.26224	0.0486533	0.294765	1419.98	2083.47	-0.553112	0.250869	0.664627	-	-
Zm00001d028369	2372	2765	2182	3304	3389	2110	3087	3915	3083	2030	3924	2483	90.2081	73.2129	67.7653	87.7421	87.6269	74.7438	74.0656	117.647	79.0253	57.086	97.9606	69.0813	3098.05	2630.31	0.236133	0.396461	0.917841	2709.63	2507.7	0.11198	0.683522	0.999774	2607.09	2945.16	-0.175899	0.613815	0.886583	2713.95	3376.35	-0.314865	0.313648	0.720609	-	hydroxyproline-rich glycoprotein family protein
Zm00001d009858	1468	2145	1103	2280	2757	2552	2820	1577	2024	7513	3568	4834	59.1098	60.1344	36.2686	64.107	75.4754	95.7142	71.6361	50.1746	54.9296	223.692	94.3083	142.395	1905.68	1668.43	0.192008	0.505773	0.950137	2411.29	1592.14	0.598677	0.0741657	0.999774	5047.49	2620.93	0.945573	0.0210616	0.181398	5228.26	2076.88	1.33177	6.05646e-05	0.0013669	-	Trans-cinnamate 4-monooxygenase
Zm00001d031891	2475	2982	2626	4189	3216	2169	3080	2762	3433	1670	3624	2404	44.231	37.104	38.3238	52.2756	39.0753	36.1054	34.7257	39.0026	41.3511	22.0684	42.5139	31.4296	2799.15	2897.69	-0.0497785	0.826682	0.987682	2936.26	2763.13	0.0878894	0.759359	0.999774	2377.88	3194.53	-0.425928	0.261709	0.664522	2476.46	3051.05	-0.300918	0.319935	0.725388	-	Peptidase M1 family protein
Zm00001d039613	1903	3090	3107	1937	3021	1772	4661	3144	2929	2740	3019	3287	101.255	114.472	135.002	71.9688	109.286	87.8219	156.461	132.184	105.041	107.803	105.446	127.947	3214.16	2852.07	0.172373	0.504903	0.950096	2085.78	2722.91	-0.384609	0.208111	0.999774	2838.04	2264.23	0.325826	0.326687	0.723864	2949.65	3502.54	-0.24792	0.350663	0.748692	-	-
Zm00001d017840	1077	2505	1784	1001	3188	1703	3631	2929	4790	4113	3830	3986	86.8438	140.635	117.473	56.363	174.774	127.909	184.713	186.621	260.328	245.236	202.728	235.133	3403.93	1847.62	0.881123	0.00157278	0.0618029	1839.05	1766.42	0.0579239	0.894046	0.999774	3746.06	1992.89	0.910523	0.0395555	0.262113	3890.28	3710.74	0.0681181	0.794886	0.951837	-	Delta(12)-fatty-acid desaturase
Zm00001d000195	2468	1569	1592	2169	2315	3038	4231	3573	3686	2283	3554	4051	122.563	54.2499	64.5623	75.2161	78.1628	140.528	132.558	140.206	123.376	83.8344	115.857	147.173	3467.25	2107.06	0.719079	0.0291562	0.360078	2443.65	2003.76	0.286417	0.493114	0.999774	3095.72	2657.98	0.220167	0.591412	0.87653	3221.9	3778.82	-0.23002	0.423854	0.798242	-	Putative MATE efflux family protein
Zm00001d041662	274	3095	4802	2201	3145	1560	3841	3036	7081	570	1337	3561	29.0921	228.795	416.359	163.185	227.028	154.28	257.287	254.709	506.734	44.7508	93.1851	276.598	4168.42	2748.18	0.600966	0.535191	0.957014	2113.83	2632.24	-0.316516	0.625823	0.999774	1738.97	2294.71	-0.400183	0.491728	0.828167	1813.13	4545.11	-1.32593	0.00941758	0.0960784	-	OSJNBa0024J22.14 protein
Zm00001d047563	1579	2395	1684	2166	2604	3131	1837	3130	2270	4923	5132	3566	76.8291	81.1355	66.9126	73.5935	86.143	141.902	56.39	120.339	74.4443	177.123	163.916	126.934	2248.18	1997.9	0.169978	0.58958	0.96744	2559.88	1906.9	0.424532	0.216901	0.999774	4247.46	2783.44	0.609977	0.109842	0.450942	4410.51	2450.2	0.848324	0.00879418	0.0913497	ethylene insensitive-like1	ethylene insensitive-like1
Zm00001d018001	3121	1994	1834	5063	2637	2275	2374	4566	2773	1670	3812	2261	45.2128	20.112	21.6965	51.2169	25.9725	30.6981	21.6969	52.2664	27.0757	17.889	36.2504	23.9619	3038.88	2603.65	0.22315	0.581502	0.965429	3064	2475.81	0.307818	0.462892	0.999774	2385.46	3337.85	-0.484628	0.253422	0.656574	2484.62	3311.74	-0.414326	0.277442	0.690748	-	Nucleobase-ascorbate transporter 6
Zm00001d014082	2299	4069	4136	2601	3930	3293	2216	2890	2784	1649	2171	2292	199.061	245.299	292.448	157.262	231.353	265.583	121.05	197.726	162.472	105.577	123.395	145.183	2418.54	3681.49	-0.606439	0.0318586	0.375753	3118.73	3515.86	-0.173125	0.599988	0.999774	1913.45	3387.67	-0.824014	0.0215202	0.183556	1990.03	2636.1	-0.405464	0.163117	0.552771	-	60S ribosomal protein L21-1
Zm00001d046865	4502	3149	1921	1218	2003	4632	2061	2617	2641	3933	3008	2588	172.471	83.9932	60.0979	32.5833	52.1706	165.288	49.8123	79.2195	68.1931	111.413	75.6448	72.5316	2239.96	3578.54	-0.675757	0.0766867	0.562578	2701.67	3403.07	-0.333117	0.564747	0.999774	2991.45	2939.12	0.0256957	0.963443	0.991692	3102.78	2441.5	0.34595	0.239882	0.653951	-	Protein ECERIFERUM 3
Zm00001d021788	813	2310	1600	1200	4958	1065	3614	6054	2340	2863	5860	1543	40.589	80.2956	65.2319	41.8347	168.291	49.5256	113.83	238.825	78.7401	105.692	192.047	56.3556	3765	1609.29	1.22577	0.00251423	0.083077	2145.67	1539.63	0.47881	0.363397	0.999774	3129.12	2319.72	0.431707	0.467101	0.816688	3256.41	4102.17	-0.332934	0.463973	0.823686	-	Elongation factor 1-alpha
Zm00001d010282	2488	2273	1883	4321	2851	3843	2267	2793	2417	2744	4183	2152	168.243	107.016	103.982	204.037	131.075	242.058	96.7135	149.237	110.16	137.206	185.68	106.459	2291.44	2428.31	-0.0835456	0.780919	0.983683	3519.18	2312.65	0.605776	0.0902084	0.999774	2804.47	3832	-0.450205	0.249893	0.652124	2916.11	2497.38	0.223882	0.463692	0.82361	-	Single-stranded nucleic acid binding R3H protein
Zm00001d047259	4312	2004	2826	2958	5122	4521	2058	2411	3005	1433	1667	1885	1062.26	343.724	568.519	508.846	857.878	1037.4	319.849	469.317	498.95	261.036	269.574	339.716	2274.28	3478.48	-0.612812	0.114841	0.656947	4030.19	3304.77	0.286428	0.526357	0.999774	1564.19	4376.87	-1.48441	0.00010855	0.00378252	1626.15	2479.16	-0.608334	0.0335469	0.232285	-	-
Zm00001d037868	2183	2396	2672	2919	2849	2046	3641	3049	3834	2157	2911	3539	155.577	118.888	155.507	145.265	138.044	135.818	163.704	171.698	184.164	113.669	136.183	184.512	3168.52	2613.09	0.278282	0.241404	0.825605	2423.54	2491.03	-0.0394485	0.88504	0.999774	2700.86	2634.94	0.0356148	0.916488	0.979456	2809.74	3453.61	-0.297702	0.284489	0.696684	-	Eukaryotic peptide chain release factor subunit 1-1
Zm00001d015180	1829	3370	2800	1987	3077	2330	3731	2822	3993	2197	2991	3039	136.245	174.782	170.328	103.357	155.836	161.668	175.339	166.104	200.478	121.015	146.256	165.611	3160.89	2793.57	0.178047	0.444261	0.931012	2331.65	2668.38	-0.194866	0.533954	0.999774	2573.06	2532.18	0.023213	0.947285	0.987217	2676.25	3445.42	-0.364508	0.15875	0.54604	-	Proteasome subunit alpha type-1-B
Zm00001d040290	2773	2340	2882	1614	2588	3190	5705	3496	2109	2328	2183	2918	94.4723	55.505	80.1808	38.3968	59.9451	101.229	122.619	94.1118	48.4276	58.6462	48.8202	72.7265	3380.22	2928.13	0.207343	0.563042	0.963144	2420.82	2788.52	-0.204141	0.62123	0.999774	2341.68	2630.95	-0.167828	0.698747	0.916101	2432.97	3682.69	-0.598113	0.0867258	0.40581	-	Epoxide hydrolase 2
Zm00001d043632	1741	2809	2734	1622	2798	2270	3936	3005	3946	2501	3115	3599	89.4899	100.528	114.761	58.2188	97.7818	108.683	127.638	122.05	136.708	95.0586	105.105	135.335	3266.3	2565.3	0.348444	0.12495	0.67639	2126.06	2449.07	-0.204305	0.546589	0.999774	2890.86	2308.62	0.324604	0.391868	0.77194	3006.27	3560.18	-0.244029	0.348598	0.747232	-	Hyaluronan / mRNA binding family
Zm00001d029376	2003	3426	2634	1903	2638	2155	3983	3090	4613	1933	2751	2920	159.592	190.055	171.383	105.878	142.903	159.934	200.212	194.539	247.729	113.885	143.884	170.203	3503.68	2826.8	0.309592	0.1792	0.762747	2116.79	2699.38	-0.35104	0.236409	0.999774	2379.17	2299.69	0.0491507	0.889344	0.973014	2475.13	3819.22	-0.625816	0.0222373	0.176837	-	-
Zm00001d036151	2611	2614	2698	1345	2642	1559	4621	3671	3048	2801	1809	4561	563.37	392.694	475.391	202.65	387.574	313.325	629.031	625.878	443.265	446.892	256.222	719.946	3420.64	2873.36	0.251748	0.347173	0.897907	1728.19	2737.98	-0.66375	0.0548243	0.999774	2924.88	1875	0.641437	0.163797	0.545524	3038.32	3727.54	-0.295026	0.418527	0.794984	-	Nucleic acid-binding OB-fold-like protein
Zm00001d013842	2883	2775	2680	2063	3523	2788	2712	3529	3248	2453	3368	1916	90.1384	60.4074	68.4262	45.0403	74.8881	81.1933	53.4939	87.1837	68.4452	56.7107	69.124	43.8242	2910.59	3033.13	-0.0594141	0.836208	0.988528	2655.7	2889.61	-0.121774	0.724077	0.999774	2396.91	2883.68	-0.266572	0.482101	0.823491	2491.44	3172.33	-0.34834	0.241275	0.654907	-	Heat shock 70 kDa protein
Zm00001d005503	1690	2465	2385	680	2774	1939	6073	3775	5209	1988	2022	2936	180.663	183.468	208.205	50.7607	201.615	193.073	409.575	318.872	375.317	157.145	141.891	229.61	4483.97	2316.7	0.952768	3.02959e-05	0.00333115	1722.65	2210.89	-0.360164	0.448373	0.999774	2191.01	1867.26	0.230771	0.654929	0.902079	2277.5	4887.17	-1.10169	0.000105114	0.00225034	-	-
Zm00001d042965	2579	2471	2498	2369	3178	2139	3466	3577	3476	2121	3584	2453	133.662	89.1645	105.724	85.7353	111.982	103.26	113.327	146.486	121.423	81.2832	121.932	93.0054	3199.06	2745.76	0.22066	0.400045	0.918986	2395.02	2615.86	-0.127064	0.671816	0.999774	2528.18	2601.47	-0.041151	0.9026	0.976034	2630.63	3486.63	-0.406262	0.139646	0.513357	-	Nucleic acid binding protein
Zm00001d026647	2556	3045	2630	2340	3355	1990	3675	2856	3478	2639	2940	2397	31.9786	26.5245	26.8706	20.4433	28.5382	23.1907	29.0072	28.2342	29.3285	24.4141	24.1456	21.9392	3006.75	2953.07	0.0262085	0.90561	0.994959	2378.77	2815.78	-0.243174	0.393349	0.999774	2490.75	2582.92	-0.0524534	0.867474	0.967217	2587.71	3277.15	-0.340754	0.139213	0.51241	-	DNA mismatch repair protein MSH3
Zm00001d003683	1756	3048	2937	3120	2652	1991	3863	2756	3473	2286	2425	3588	91.5647	110.657	125.063	113.604	94.0182	96.7023	127.08	113.554	122.059	88.1418	83.0055	136.87	3021.8	2715.05	0.154308	0.509642	0.951726	2404.28	2592.74	-0.108953	0.698826	0.999774	2617.85	2615.16	0.00141199	0.996825	0.999419	2721.72	3293.52	-0.275223	0.334891	0.736069	-	60S ribosomal protein L3-1
Zm00001d004927	2591	2233	3021	1621	2859	2689	3802	3213	4325	1463	2539	3534	234.738	140.853	223.506	102.55	176.102	226.918	217.309	230.009	264.097	98.0083	150.998	234.226	3412.78	2866.67	0.251863	0.363981	0.905213	2305.02	2730.44	-0.244429	0.526971	0.999774	2367.07	2503.49	-0.0807086	0.85971	0.965294	2464.96	3720.02	-0.593792	0.0778973	0.382614	-	Os12g0146300 protein
Zm00001d003672	2288	1985	2362	3380	3337	3166	3657	2582	3032	2112	2904	3063	232.665	140.539	196.145	240.009	230.71	299.88	234.611	207.467	207.809	158.807	193.848	227.863	2776.45	2426.42	0.194842	0.466827	0.939889	3125.3	2310.94	0.435654	0.166752	0.999774	2528.25	3398.77	-0.426773	0.201632	0.596974	2629.86	3025.98	-0.202475	0.438378	0.807806	-	40S ribosomal protein S10-1
Zm00001d012764	3726	4523	3061	4934	3120	1822	2292	2729	2894	1057	1796	1834	175.034	147.934	117.426	161.852	99.6484	79.7243	67.9273	101.298	91.6307	36.7162	55.3832	63.0279	2415.63	4054.49	-0.747171	0.00618202	0.150151	2987.49	3865.99	-0.371698	0.29469	0.999774	1463.26	3252.07	-1.15227	0.00483607	0.0696241	1523.19	2633	-0.789499	0.0103358	0.103312	malic enzyme4	malic enzyme4
Zm00001d032428	1716	2973	2051	2412	2406	2121	4756	2607	3329	3366	3511	2514	39.0833	47.1444	38.1471	38.3608	37.2567	44.9962	68.3383	46.9173	51.1033	56.6878	52.4923	41.8882	3171.01	2359.77	0.42627	0.0888858	0.596852	2183.66	2253.54	-0.0457457	0.867271	0.999774	2929.58	2374.49	0.303214	0.339004	0.734098	3042.17	3455.84	-0.184019	0.491125	0.839255	-	Serinc-domain containing serine and sphingolipid biosynthesis protein
Zm00001d019207	96	222	97	201	586	2747	210	260	174	12996	9918	6247	5.78707	9.31756	4.77509	8.46098	24.0171	154.244	7.98649	12.3845	7.06966	579.295	392.467	275.494	198.107	142.216	0.473943	0.23637	0.82057	1284.65	135.993	3.23857	2.04208e-05	0.0103871	9123.07	1398.55	2.706	0.000388383	0.0105815	9457.76	215.885	5.45507	1.60694e-58	5.20238e-55	NAC-transcription factor 4	NAC domain-containing protein 2
novel.748	2879	2453	2901	1369	3194	3200	2882	3666	2337	2627	3207	2945	93.4694	55.4482	76.9126	31.0362	70.5014	96.7698	59.0297	94.0456	51.1386	63.0653	68.3468	69.9465	2737.76	3014.57	-0.138896	0.665469	0.975507	2524.89	2870.86	-0.185347	0.670787	0.999774	2743.86	2741.34	0.00151595	0.997278	0.999517	2852.26	2983.39	-0.0646518	0.828347	0.960269	-	PF07011:Early Flowering 4 domain
Zm00001d035926	1702	2766	2054	2010	2996	1612	3983	2621	3723	3526	3633	3032	49.565	56.0828	48.847	40.8742	59.3188	43.7263	73.1771	60.3116	73.0753	75.9277	69.45	64.5949	3080.83	2293.33	0.425853	0.0568097	0.495655	2037.67	2189.51	-0.103661	0.722329	0.999774	3186.46	2212.01	0.526503	0.103316	0.436059	3309.47	3357.99	-0.0210727	0.929885	0.986036	-	Extra-large guanine nucleotide-binding protein 3
Zm00001d019824	2204	2733	3047	3349	3134	1883	4260	2817	2916	2077	2550	2678	42.1658	36.4041	47.6039	44.7405	40.7645	33.5553	51.417	42.5847	37.6009	29.3824	32.0243	37.4811	2987.98	2855.81	0.0654268	0.792013	0.984743	2563.06	2723.74	-0.0875066	0.757396	0.999774	2288.17	2786.55	-0.284411	0.375027	0.761468	2379.07	3256.22	-0.452876	0.0828812	0.395627	-	Polyadenylate-binding protein 2
Zm00001d018884	2577	2257	2608	2410	3340	2577	4425	2589	3648	2563	2477	2153	28.184	17.1862	23.2926	18.4053	24.8353	26.2521	30.5316	22.3737	26.8908	20.7271	17.783	17.226	3168.05	2720.57	0.22011	0.424354	0.924272	2621.65	2591.13	0.017008	0.957988	0.999774	2252.06	2847.94	-0.338585	0.29733	0.699147	2338.46	3452.89	-0.562361	0.0246904	0.189517	-	Ubiquitin-conjugating enzyme E2 2
Zm00001d042211	1509	1845	1769	1535	2163	1923	5108	4253	2375	2718	3570	4838	110.998	94.4895	106.261	78.8444	108.173	131.755	237.042	247.195	117.747	147.835	172.379	260.342	3557.84	1834.51	0.955683	0.00244662	0.0824151	1788.78	1749.48	0.0318707	0.918952	0.999774	3498.99	1943.51	0.848439	0.0285216	0.217199	3640.22	3876.42	-0.0906863	0.795626	0.952078	-	PsbP domain-containing protein 7 chloroplastic
Zm00001d039936	3700	3250	4469	3114	2793	2215	1607	3891	1809	1486	2211	3055	756.598	462.709	746.269	444.651	388.302	421.89	207.314	628.699	249.324	224.69	296.786	457.012	2314.33	4167.02	-0.848585	0.038354	0.411478	2528.81	3969.36	-0.650325	0.0359617	0.962858	2122.46	2750.32	-0.373879	0.324336	0.722513	2209.13	2521.93	-0.190847	0.651818	0.907364	-	17.4 kDa class I heat shock protein
Zm00001d031694	2232	3269	2887	2545	2879	2047	3454	2953	4028	1976	2866	2459	44.9557	45.8423	47.4853	35.7944	39.4246	38.4034	43.8896	46.9972	54.6816	29.4293	37.8929	36.2328	3141.14	2970.04	0.0807945	0.716436	0.979494	2325.7	2834.4	-0.285427	0.25958	0.999774	2275.26	2527.5	-0.151631	0.624692	0.890502	2366.6	3423.96	-0.532813	0.0376906	0.249645	-	Probable E3 ubiquitin-protein ligase ARI5
Zm00001d043418	3440	2758	2847	5625	3837	2327	1827	2375	2936	1255	2419	1940	32.0535	17.8926	21.6634	36.5996	24.3077	20.1965	10.74	17.4863	18.4389	8.64696	14.796	13.2243	2178.78	3330.06	-0.6119	0.0565961	0.494212	3581.14	3170.11	0.176171	0.625217	0.999774	1742.51	3897.38	-1.16137	0.00299088	0.0495833	1814.26	2375.11	-0.388441	0.23085	0.644873	-	La-related protein 6A
Zm00001d011080	12875	4452	2233	1687	282	2691	1941	3973	724	1302	1154	264	5443.4	1310.51	770.963	498.053	81.0601	1059.74	517.723	1327.27	206.312	407.039	320.273	81.6545	2116.17	7721.4	-1.86743	0.0927808	0.605994	1601.4	7318.59	-2.19231	0.052949	0.999774	841.828	1747.78	-1.05365	0.156587	0.534387	872.427	2305.24	-1.40172	0.1289	0.495745	subtilisin-chymotrypsin inhibitor homolog1	Protease inhibitor%3B Proteinase inhibitor
Zm00001d030373	2533	2847	2942	3721	2630	2122	3585	2992	3652	1548	2533	2441	62.0582	48.5638	58.8611	63.6591	43.8081	48.4252	55.4118	57.922	60.3054	28.0438	40.7371	43.7507	3080.29	2995.46	0.0404915	0.859788	0.991162	2620.17	2855.71	-0.124026	0.672328	0.999774	2034.51	2851.67	-0.487139	0.172441	0.557884	2117.42	3357.38	-0.665012	0.015385	0.137964	enolase2	enolase2
Zm00001d000224	3265	2438	2481	1712	2073	2748	3970	3411	3374	2144	2791	3006	112.79	58.6383	69.9899	41.2978	48.6879	88.4229	86.5219	93.1079	78.5585	54.7663	63.2904	75.9676	3248.84	3028.55	0.101627	0.733235	0.980371	2133.21	2882.14	-0.434229	0.284442	0.999774	2487.17	2319.78	0.100806	0.803736	0.949078	2586.66	3540.72	-0.452936	0.080683	0.389528	-	F-box protein SKP2A
Zm00001d043942	2434	2843	3000	2194	3808	3021	3177	2854	3468	1805	2401	2369	134.226	109.158	135.101	84.4871	142.774	155.178	110.531	124.362	128.901	73.6031	86.9161	95.5729	2867.65	2971.83	-0.0513559	0.824977	0.987682	2863.19	2833.66	0.0148905	0.964509	0.999774	2055.76	3108.89	-0.596613	0.106149	0.441681	2137.93	3125.68	-0.547926	0.0303053	0.21694	-	60S ribosomal protein L18a
Zm00001d031328	1767	2788	2887	1223	2653	2086	4234	3393	3486	3016	2850	2950	88.3585	97.0658	117.891	42.7047	90.1953	97.1601	133.571	134.065	117.49	111.518	93.5509	107.916	3347.2	2624.89	0.350589	0.136826	0.698082	1900.4	2505.75	-0.399178	0.29279	0.999774	2767.85	2062.53	0.424507	0.290492	0.692235	2874.57	3647.91	-0.343741	0.149709	0.530476	-	CBF1-interacting co-repressor CIR N-terminal;Pre-mRNA splicing factor
Zm00001d034609	2254	3287	3445	1664	4137	3124	3053	2602	2886	1940	1963	2977	192.852	195.808	240.703	99.4168	240.652	248.967	164.795	175.912	166.428	122.736	110.251	186.338	2576.34	3183.73	-0.30546	0.179516	0.763075	2844.25	3038.34	-0.0953679	0.809466	0.999774	2171.84	3085.89	-0.506716	0.257003	0.66031	2257.7	2807.97	-0.314744	0.272494	0.685279	-	40S ribosomal protein S26
Zm00001d013319	1954	2282	1961	2990	3558	2022	2861	3263	3143	2284	3585	3385	74.5834	60.645	61.1247	79.694	92.3333	71.8887	68.8945	98.4131	80.8581	64.4638	89.8252	94.5212	2828.26	2226.3	0.345347	0.172431	0.755251	2633.47	2122.61	0.311408	0.259417	0.999774	2886.7	2860.84	0.0129122	0.969133	0.992878	3003.81	3082.57	-0.0372095	0.89565	0.979496	-	Endoglucanase 25
Zm00001d039518	1592	2867	2451	3252	3207	1835	3911	2893	3164	2389	2542	3158	33.0218	41.4044	41.5167	47.1026	45.2263	35.4532	51.1793	47.4159	44.234	36.6417	34.6118	47.9206	2991.91	2416.83	0.30774	0.178784	0.762268	2537.32	2308.31	0.136478	0.631241	0.999774	2544.08	2757.99	-0.116627	0.725315	0.927685	2644.3	3260.73	-0.302386	0.242638	0.656796	eukaryotic initiation factor3	eukaryotic initiation factor3
Zm00001d045706	1591	2950	2227	3101	2625	1590	2901	3128	4502	1411	3514	3699	52.6179	67.9278	60.1459	71.6148	59.0239	48.9804	60.5286	81.7426	100.353	34.5059	76.2881	89.4955	3189.99	2361.23	0.433775	0.109111	0.643528	2236.13	2255.51	-0.0124271	0.966155	0.999774	2686.79	2431.89	0.143734	0.73875	0.931277	2800.19	3477.58	-0.31253	0.396859	0.780006	restorer of fertility2	Restorer of fertility2
Zm00001d015168	1885	2230	1796	4039	1055	2733	3014	2882	3914	2317	3149	4224	72.5099	59.7245	56.4176	108.492	27.5914	97.9237	73.144	87.5989	101.477	65.9044	79.5152	118.868	2963.49	2122.05	0.482038	0.0539606	0.481754	2505.25	2023.28	0.308203	0.509796	0.999774	3046.1	2733.87	0.156101	0.762963	0.939171	3169.39	3230.42	-0.0275315	0.928236	0.986027	aspartyl-tRNA synthetase1	Aspartate--tRNA ligase 2 cytoplasmic
Zm00001d016707	3281	2100	2723	3071	3395	4545	2406	3386	932	2458	3030	1896	247.549	110.316	167.774	161.798	174.153	319.412	114.525	201.865	47.3951	137.132	150.069	104.652	2100.2	3021.44	-0.524705	0.249461	0.834064	3587.04	2874.15	0.319693	0.437179	0.999774	2294.06	3901.48	-0.76591	0.0528131	0.307066	2383.63	2287.96	0.0593287	0.888018	0.977823	-	Heme-binding-like protein chloroplastic
Zm00001d043839	3075	3367	2122	1552	2462	3879	2644	3222	3607	1648	3352	2275	322.117	245.569	181.525	113.526	175.344	378.486	174.734	266.693	254.669	127.652	230.496	174.342	2890.78	3093.59	-0.0977504	0.74456	0.9813	2634.37	2948.28	-0.162616	0.722825	0.999774	2249.68	2864.26	-0.348172	0.477768	0.821152	2342.45	3151.03	-0.427633	0.172433	0.565851	-	-
Zm00001d015195	2709	2263	2154	4105	2101	2496	3319	3089	2888	2475	3487	2115	179.946	104.66	116.843	190.408	94.8844	154.433	139.088	162.132	129.298	121.566	152.047	102.777	2817.99	2618.09	0.106468	0.70885	0.979094	2725.92	2492.63	0.129236	0.728173	0.999774	2503.74	2969.97	-0.246274	0.523766	0.845393	2602.94	3071.15	-0.238469	0.370988	0.763442	-	-
Zm00001d049666	3431	2658	2744	2033	2318	3963	4006	2353	3012	1946	1776	2958	389.867	210.287	254.626	161.313	179.079	419.452	287.181	211.269	230.682	163.509	132.474	245.894	2786.23	3259.78	-0.226061	0.44792	0.931781	2763.61	3102.74	-0.167113	0.704193	0.999774	2113.38	3006.64	-0.508418	0.281801	0.685078	2196.41	3036.58	-0.467487	0.126118	0.490025	ribosomal protein13	ribosomal protein13
Zm00001d015269	1749	2324	2388	2888	3011	1657	3213	3061	4635	2254	3683	2249	48.5248	44.8923	54.1041	55.9511	56.7963	42.8212	56.2385	67.1051	86.6734	46.2413	67.076	45.6474	3290.58	2301.62	0.515739	0.0462556	0.44858	2309.65	2195.72	0.0732091	0.793794	0.999774	2532.99	2509.99	0.0130939	0.969396	0.992901	2635.01	3587.21	-0.444957	0.127111	0.491795	MAP kinase14	MAP kinase14
Zm00001d005546	2672	2792	2907	5664	3183	1843	1335	2906	3978	597	2284	2918	104.323	75.8959	92.6848	154.419	84.4915	67.0238	32.883	89.6511	104.681	17.2353	58.5368	83.3451	2533.72	3027.18	-0.256735	0.506258	0.950137	3221.45	2885.09	0.159334	0.670792	0.999774	1811.25	3508.13	-0.953777	0.0876936	0.400961	1889.64	2762.54	-0.547827	0.273746	0.686709	ADP glucose pyrophosphorylase small subunit embryo 1	ADP glucose pyrophosphorylase small subunit embryo 1
Zm00001d018359	2693	3128	2401	3907	2985	2682	2518	2820	2683	1683	3191	2297	139.494	112.81	101.562	141.318	105.123	129.401	82.2854	115.421	93.67	64.4621	108.502	87.0426	2446.9	2955.77	-0.27256	0.292111	0.864835	2989.51	2817.91	0.0853693	0.767169	0.999774	2221.57	3253.15	-0.550166	0.120143	0.472929	2312.7	2666.89	-0.20538	0.487295	0.837346	-	Serinc-domain containing serine and sphingolipid biosynthesis protein
Zm00001d049244	1722	3277	4168	1299	937	2221	3512	4706	3013	2618	3100	2341	135.365	179.353	267.56	71.3047	50.0779	162.623	174.171	292.309	159.637	152.175	159.965	134.625	3467.2	3206.71	0.112454	0.741828	0.981029	1492.73	3063.02	-1.03752	0.0276901	0.880291	2511.95	1625.73	0.628206	0.181154	0.569966	2610.17	3778.33	-0.533419	0.0766004	0.37906	-	Putative IQ calmodulin-binding and BAG domain containing family protein
Zm00001d037962	2008	1118	1588	3027	3222	2808	3175	3285	3254	2423	3641	3337	38.3925	14.8829	24.7945	40.4141	41.8836	50.0083	38.298	49.6291	41.9336	34.2562	45.6978	46.6758	2953.79	1771.57	0.738083	0.0329679	0.383143	2853.85	1684.4	0.761054	0.0479279	0.999774	2932.13	3102.69	-0.0814601	0.802735	0.949053	3050.49	3219.35	-0.0776161	0.771829	0.946451	malic enzyme5	malic enzyme5
Zm00001d046654	1789	2517	2870	2183	2559	1824	4056	2878	3635	1940	2941	3678	33.4157	32.7329	43.7768	28.4728	32.4972	31.7341	47.7955	42.4765	45.7621	26.7944	36.0601	50.2579	3163.97	2548	0.312421	0.190643	0.77507	2046.39	2431.35	-0.248726	0.378719	0.999774	2684.96	2223.74	0.271916	0.454729	0.810094	2794.44	3448.47	-0.303462	0.307564	0.717697	-	Plant UBX domain-containing protein 4
Zm00001d053239	2816	1739	2532	1410	2756	2533	3002	4013	3832	1685	2075	4421	420.202	180.67	308.54	146.92	279.602	352.065	282.608	473.165	385.401	185.921	203.252	482.613	3328.01	2643.85	0.332273	0.337984	0.894127	2155.58	2514.94	-0.22242	0.606359	0.999774	2595.2	2340.64	0.149034	0.764361	0.940038	2701.12	3627.39	-0.425375	0.271883	0.684663	ribosomal protein S27	ribosomal protein S27
Zm00001d052700	2159	2497	2725	2614	2777	2126	3659	2874	4613	1416	2614	2653	42.8508	34.5054	44.1667	36.2284	37.4729	39.3036	45.8161	45.0725	61.7095	20.7813	34.0568	38.521	3340.71	2651.49	0.333555	0.188581	0.772616	2347.31	2528.15	-0.107004	0.691434	0.999774	2084.79	2551.64	-0.291472	0.421949	0.790546	2170.76	3641.75	-0.74645	0.0164738	0.144187	-	Ankyrin repeat domain-containing protein 2A
Zm00001d032455	2167	2552	2603	3365	3155	2112	3418	3082	3579	1508	2924	2173	85.9284	70.4563	84.2896	93.1751	85.0574	78.007	85.5064	96.567	95.6536	44.2162	76.1108	63.0363	3044.67	2627.83	0.212562	0.351768	0.901839	2662.12	2505.7	0.087573	0.742846	0.999774	2046.99	2894.5	-0.499793	0.152114	0.5267	2131.19	3318.55	-0.638785	0.0254247	0.193291	-	Electron transfer flavoprotein-ubiquinone oxidoreductase mitochondrial
Zm00001d025920	930	1950	1342	1509	2225	2504	1902	2124	1224	6215	6638	3866	43.4273	63.3981	51.1746	49.2047	70.6391	108.912	56.0324	78.3705	38.5233	214.597	203.474	132.067	1611.35	1461.5	0.140222	0.656887	0.975486	2023.57	1396.76	0.534269	0.154547	0.999774	5199.83	2199.22	1.24175	0.00247924	0.0433613	5398.81	1755.78	1.62079	6.62274e-07	2.28093e-05	-	Putative lectin-like receptor protein kinase family protein
Zm00001d021282	2204	2722	2624	2130	2373	2043	3988	3021	3576	1555	2550	3625	210.229	180.772	204.393	141.872	153.891	181.514	239.986	227.693	229.901	109.677	159.666	252.954	3177.74	2701.86	0.234241	0.28096	0.860113	2063.81	2576.74	-0.320345	0.24094	0.999774	2429.83	2243.48	0.115186	0.77587	0.942689	2529.93	3463.43	-0.453164	0.168168	0.559991	-	-
Zm00001d006947	531	270	134	895	740	3594	230	379	218	6758	10712	7863	25.8234	9.14206	5.32164	30.3934	24.4673	162.802	7.0566	14.5639	7.14557	243.018	341.964	279.744	257.644	359.011	-0.477728	0.365821	0.906136	1853.49	340.842	2.44374	0.000522944	0.110233	7865.88	2019.3	1.96211	0.0018802	0.0352509	8183.14	280.762	4.8675	5.2906e-47	7.7076e-44	-	Cytochrome P450 CYP709C14
Zm00001d050193	2369	2150	2592	1445	2379	2634	4516	2924	4265	1496	1819	3732	178.596	112.851	159.575	76.0697	121.937	184.963	214.788	174.182	216.714	83.3951	90.0183	205.827	3489.38	2592.58	0.428982	0.108109	0.64056	2098.84	2469.67	-0.234875	0.550847	0.999774	2234.06	2280.5	-0.0295431	0.952074	0.988273	2325.03	3803.32	-0.710147	0.0507136	0.298656	-	60S ribosomal protein L7-2
Zm00001d027871	2458	2613	2282	2938	2782	2592	3610	3352	3106	1796	2403	2355	123.835	91.6567	93.886	103.36	95.2918	121.635	114.741	133.44	105.469	66.907	79.4709	86.7975	3052.05	2658.27	0.199491	0.424266	0.924272	2621.41	2533.44	0.0492906	0.864019	0.999774	2048.84	2851.04	-0.476559	0.138357	0.504081	2130.76	3326.21	-0.642439	0.0128161	0.121045	adenylosuccinate synthetase	adenylosuccinate synthetase
Zm00001d034644	2153	3115	2895	2607	2677	2232	4055	2579	3166	2300	2228	2246	159.999	161.173	175.688	135.285	135.256	154.5	190.113	151.441	158.579	126.387	108.687	122.106	2922.9	2892.8	0.0150359	0.946696	0.997283	2358.27	2760.58	-0.227383	0.381037	0.999774	2125.37	2564.01	-0.27062	0.372414	0.759714	2207.47	3185.55	-0.529277	0.0298549	0.214839	actin depolymerizing factor3	actin depolymerizing factor3
Zm00001d038193	1856	2375	2690	2650	2979	2933	3244	2834	3107	1876	3090	2555	33.2638	29.6359	39.3702	33.1647	36.2994	48.9629	36.6795	40.1339	37.5316	24.8616	36.3533	33.4994	2773.33	2470.92	0.16662	0.477652	0.944434	2726.52	2356.94	0.209985	0.490991	0.999774	2339.29	2964.29	-0.341429	0.330517	0.727878	2434.29	3022.67	-0.312235	0.237801	0.65115	isopentenyl pyrophosphate isomerase3	isopentenyl pyrophosphate isomerase3
Zm00001d016506	2647	2360	2259	3872	3598	2405	2469	2670	2766	2113	3065	1927	38.8134	24.0936	27.0499	39.6461	35.8694	32.8477	22.8401	30.9355	27.3365	22.9103	29.5019	20.6711	2405.89	2657.29	-0.143154	0.608452	0.969501	3044.39	2530.69	0.266945	0.380741	0.999774	2202.81	3310.21	-0.587561	0.0679792	0.349711	2290.46	2622.29	-0.194971	0.473041	0.829202	-	Probable UDP-N-acetylglucosamine--peptide N-acetylglucosaminyltransferase SEC
Zm00001d022204	4047	3964	3211	1617	2487	2516	1893	2258	3889	991	1565	3705	286.677	195.504	185.747	79.9848	119.776	166.009	84.5979	126.387	185.678	51.9082	72.7723	192	2435.03	4081.81	-0.745174	0.0252397	0.332444	2132.54	3888.56	-0.866824	0.0182808	0.776286	1988.35	2317.06	-0.220648	0.676959	0.908557	2071.21	2654.92	-0.358254	0.426367	0.800249	-	-
Zm00001d022463	2701	3177	2911	2366	2953	2602	4218	2589	2299	1825	2138	2353	308.41	252.571	271.437	188.65	229.246	276.741	303.85	233.59	176.931	154.088	160.252	196.553	2717.05	3155.46	-0.215618	0.429149	0.926203	2510.17	3008.67	-0.261439	0.369597	0.999774	1980.8	2728.02	-0.461651	0.168865	0.552791	2059.24	2960.68	-0.523912	0.0693339	0.358574	-	60S ribosomal protein L22-2
Zm00001d028561	3925	31	25	0	21	6121	3977	2209	6122	5159	2729	1786	767.493	4.22044	3.99206	0	2.79183	1114.86	490.613	341.31	806.845	745.938	350.292	255.487	3638.36	1726.81	1.07523	0.564571	0.96343	2374.27	1628.1	0.544232	NA	1	3044.13	2588.85	0.233698	0.929919	0.983257	3150.26	3967.05	-0.332661	0.415819	0.793072	-	17.4 kDa class I heat shock protein
Zm00001d003283	813	3898	3324	1035	3933	2056	2198	1110	3192	3691	3754	3083	38.9125	129.898	129.922	34.592	127.985	91.6608	66.3705	41.9797	102.973	130.631	117.946	107.951	1916.41	2694.59	-0.491798	0.265648	0.848031	2194.41	2580.92	-0.234233	0.665554	0.999774	3291.58	2377.13	0.469577	0.318582	0.717128	3418.37	2089.5	0.709964	0.0325575	0.227543	-	Cytochrome P450 71B10
Zm00001d015088	2334	2870	2099	3463	3110	2441	2759	2900	3034	1965	2620	2475	110.029	94.1994	80.8052	113.997	99.6782	107.185	82.0551	108.024	96.4011	68.4967	81.077	85.3558	2642.88	2615.35	0.0151541	0.951423	0.997283	2804.74	2493.96	0.169533	0.53425	0.999774	2205.69	3050.37	-0.467735	0.129041	0.489024	2293.74	2880.58	-0.32854	0.204404	0.61166	-	3-isopropylmalate dehydratase large subunit
Zm00001d015956	1642	4103	3185	2624	2439	2017	3391	2223	4671	1346	1797	2624	42.3048	73.6004	67.0113	47.2082	42.7232	48.4044	55.118	45.2558	81.1126	25.6427	30.3918	49.4577	3059.26	3066.8	-0.0037101	0.990572	0.998462	2213.13	2932.59	-0.406363	0.200698	0.999774	1815.97	2406.84	-0.406406	0.279846	0.682893	1889.57	3335.26	-0.819877	0.0160053	0.141876	-	NAD(P)-binding Rossmann-fold superfamily protein
Zm00001d022459	4905	3575	3345	825	2275	3645	2243	3201	2424	1464	2039	2117	597.119	303.012	332.537	70.1314	188.295	413.315	172.266	307.911	198.891	131.785	162.941	188.537	2428.29	4387.64	-0.853479	0.0132972	0.235077	2284.05	4174.76	-0.870284	0.113151	0.999774	1758.03	2481.87	-0.497227	0.373011	0.760252	1828.74	2646.45	-0.533012	0.0859183	0.403702	-	-
Zm00001d049479	1274	2573	2116	2363	3002	1904	2337	2249	1996	4959	4494	2764	39.0645	54.9306	52.9847	50.5957	62.5833	54.3803	45.2085	54.4905	41.2511	112.437	90.456	62.0017	1998.86	2071.82	-0.0521936	0.838882	0.988561	2252.99	1979.65	0.186377	0.523784	0.999774	3811.37	2447.37	0.639068	0.0692585	0.352924	3954.39	2178.4	0.860329	0.00304031	0.040193	-	Regulator of Vps4 activity in the MVB pathway protein
Zm00001d045432	4562	2431	2947	4165	3036	3863	2282	2456	1987	1117	1619	1558	555.363	206.048	292.97	354.058	251.28	438.034	175.261	236.248	163.035	100.549	129.378	138.753	2052.97	3757.11	-0.871734	0.0173016	0.268546	3534.35	3570.86	-0.0147186	0.971911	0.999774	1340.91	3847.46	-1.52055	3.05764e-05	0.00139398	1394.93	2237.33	-0.681406	0.0162131	0.143099	-	-
Zm00001d002704	2993	3284	2249	3781	3141	3338	1863	2620	1311	2442	2709	2257	118.984	90.896	73.0115	104.96	84.8952	123.603	46.7242	82.3	35.1273	71.7841	70.6937	65.6394	1798	3078.51	-0.775986	0.0267663	0.34412	3251.19	2934.04	0.14809	0.64192	0.999774	2314.24	3537.58	-0.612094	0.0568717	0.31882	2404.36	1959.16	0.295734	0.374743	0.765754	-	Glutathione peroxidase
Zm00001d010120	1854	3158	2907	2792	3179	2191	3740	2241	3590	1958	2434	1909	101.289	120.123	129.694	106.514	118.081	111.495	128.906	96.7415	132.193	79.0984	87.2901	76.2978	2844.17	2779.67	0.0330965	0.893124	0.99434	2536.04	2654.28	-0.065858	0.806402	0.999774	1964	2755.94	-0.48872	0.100451	0.43122	2041.32	3100.15	-0.602912	0.0177442	0.151583	-	-
Zm00001d028992	1876	3691	3373	2917	2338	2243	3340	2557	2300	2037	2473	2799	113.82	155.916	167.118	123.583	96.4418	126.758	127.844	122.584	94.0536	91.3859	98.4921	124.234	2467.38	3113.39	-0.335716	0.201291	0.784673	2355.78	2974.5	-0.336688	0.265003	0.999774	2292.59	2563.33	-0.160963	0.628217	0.892125	2383.82	2688.83	-0.173726	0.520973	0.851509	-	Thioredoxin-like 1-1 chloroplastic
Zm00001d022179	1535	2750	2202	2660	2808	2071	3457	2647	3581	2119	3075	3034	42.5247	53.0429	49.8164	51.4578	52.8889	53.441	60.42	57.9435	66.865	43.4076	55.9203	61.4895	2905.18	2268.6	0.356615	0.113298	0.653943	2347.85	2166.72	0.115617	0.661553	0.999774	2570.54	2552.16	0.0103784	0.974087	0.993852	2674.18	3166.62	-0.243875	0.350676	0.748692	SnRK2 serine threonine protein kinase2	Serine/threonine-protein kinase SRK2C
Zm00001d041072	1711	2485	2170	2508	2874	1941	3255	2542	3544	2807	3253	2822	70.2506	71.0375	72.7581	71.9059	80.2272	74.2313	84.314	82.4696	98.0743	85.2206	87.6749	84.7637	2803.02	2255.19	0.313772	0.15175	0.721929	2272.73	2152.13	0.0786624	0.757247	0.999774	2775.06	2469.7	0.168176	0.566534	0.865979	2883.84	3055.35	-0.0833615	0.724825	0.93238	-	ABC transporter F family member 1
Zm00001d034388	3215	2274	1352	2401	3198	4086	1585	1898	2632	2295	3422	3493	47.7312	23.5057	16.3916	24.8915	32.2801	56.5043	14.8457	22.2657	26.3372	25.1945	33.3498	37.9379	1858.76	2555.95	-0.459265	0.241535	0.825605	3163.1	2430.7	0.380023	0.41214	0.999774	2878.44	3438.97	-0.256497	0.536464	0.85122	2994.91	2026.35	0.563735	0.0680245	0.354904	aldehyde oxidase4	aldehyde oxidase4
Zm00001d033316	937	631	630	460	1152	1939	932	1299	1208	9611	7254	5749	68.1751	31.9652	37.4325	23.3712	56.9867	131.409	42.781	74.6816	59.24	517.079	346.462	306.007	1056.98	819.558	0.367817	0.303736	0.872934	1204.71	779.564	0.627885	0.262961	0.999774	7093.6	1309.31	2.43819	1.18954e-05	0.000631821	7356.1	1152.05	2.67513	6.87907e-18	9.27942e-16	-	CBL-interacting serine/threonine-protein kinase 4
Zm00001d027731	1492	1141	1130	1910	2231	1905	3111	2252	4618	4732	3782	3484	43.6119	23.2211	26.9734	38.9858	44.3374	51.8672	57.37	52.0143	90.9812	102.278	72.5686	74.5018	2977.61	1390.6	1.09911	0.000970044	0.0441018	1907.83	1323.49	0.527968	0.125797	0.999774	3767.74	2073.66	0.861661	0.00947222	0.110456	3909.24	3246.33	0.268004	0.372421	0.764166	-	evolutionarily conserved C-terminal region 2
Zm00001d038147	3093	2242	2178	2579	2567	3609	2411	3019	2776	1907	3181	2154	223.484	112.788	128.513	130.123	126.104	242.893	109.904	172.365	135.191	101.887	150.877	113.859	2513.93	2787.58	-0.148849	0.6495	0.974207	2852.21	2652.36	0.104804	0.794885	0.999774	2244.22	3103.06	-0.467212	0.243023	0.643936	2335.03	2739.98	-0.230489	0.430832	0.803003	-	BI1-like protein
Zm00001d016619	2034	2172	2366	2100	2232	2311	4028	2776	4213	1816	2396	3232	133.596	99.3265	126.906	96.3164	99.672	141.386	166.91	144.073	186.508	88.1987	103.305	155.299	3290.12	2372.76	0.471925	0.0564046	0.493403	2119.38	2261.64	-0.0938442	0.762067	0.999774	2340.78	2304.65	0.0225928	0.952654	0.988273	2435.28	3586.31	-0.558521	0.0607791	0.331758	-	Ubiquinol-cytochrome c reductase iron-sulfur subunit
Zm00001d050921	2680	2343	2136	2285	1748	3182	4904	2926	2181	2646	2066	2527	114.389	69.6281	74.4516	68.1042	50.7256	126.506	132.054	98.6832	62.7434	83.5109	57.8859	78.9058	2985.91	2622.79	0.187367	0.573604	0.964244	2373.32	2497.53	-0.0737347	0.857315	0.999774	2282.43	2584	-0.178794	0.677125	0.908569	2369.14	3253.35	-0.45766	0.152558	0.534855	-	60S ribosomal protein L6
Zm00001d051422	1795	1746	1974	2997	2937	1953	4575	2521	3382	1924	2780	3024	534.847	362.219	480.324	623.576	594.983	542.038	860.014	593.549	679.205	423.909	543.753	659.174	3107.48	2002.67	0.634298	0.0187897	0.280811	2434.49	1908.2	0.351763	0.223046	0.999774	2418.75	2646.63	-0.129951	0.697004	0.915674	2516.53	3386.71	-0.428569	0.134598	0.505119	-	60S ribosomal protein L6%3B Mitochondrial 60S ribosomal protein L6
Zm00001d016588	1248	1142	903	1081	2778	1504	2177	2589	1451	8046	6396	2286	40.7855	25.9848	24.0991	24.6692	61.7247	45.7827	44.8848	66.8562	31.961	194.435	137.212	54.6539	1913.66	1203.82	0.669035	0.0508251	0.469673	1669.8	1146.45	0.542809	0.186475	0.999774	5203.8	1810.29	1.52336	0.00290497	0.0485119	5391.99	2085.2	1.37079	0.000930994	0.0149621	-	Glycerophosphodiester phosphodiesterase GDPD2
Zm00001d029313	3269	2740	2234	1057	3026	3317	2546	2619	4491	1236	1691	3365	148.656	86.7518	82.9605	33.5644	93.5557	140.499	73.0422	94.1066	137.648	41.5611	50.4779	111.945	2913.87	3031.91	-0.057048	0.86469	0.991708	2434.05	2886.32	-0.245968	0.616296	0.999774	1992.61	2642.5	-0.407131	0.468162	0.817156	2074.4	3176.86	-0.614982	0.120177	0.479064	-	PLASMODESMATA CALLOSE-BINDING PROTEIN 5
Zm00001d039859	3470	1777	2184	1823	4089	1635	1953	5563	1046	1946	5724	358	327.987	116.943	168.578	120.324	262.772	143.948	116.46	415.484	66.6377	136.01	355.155	24.755	2764.42	2815.87	-0.0266037	0.975316	0.997969	2299.98	2675.87	-0.218066	0.632306	0.999774	2404.76	2492.89	-0.0518973	0.940361	0.986298	2505.67	3011.55	-0.265257	0.818555	0.958016	metallothionein3	Metallothionein-like protein type 2
Zm00001d034107	792	1478	435	725	1256	1871	1612	717	2300	11306	3056	6001	54.7799	71.1758	24.5701	35.0164	59.0637	120.54	70.3413	39.1862	107.222	578.239	138.753	303.65	1359.87	938.281	0.535378	0.209811	0.794229	1283.15	896.447	0.516848	0.316392	0.999774	6508.13	1394.83	2.22248	0.000108479	0.00378252	6729.77	1482.71	2.18213	1.60104e-06	5.07611e-05	-	cytochrome P450 family 81 subfamily D polypeptide 8
Zm00001d016720	2684	2788	2920	2252	2665	2215	2857	3140	1275	2514	2400	3816	60.5571	43.7963	53.8007	35.4804	40.8804	46.5499	40.667	55.9797	19.389	41.9421	35.5456	62.986	2238.04	3035.85	-0.439911	0.228123	0.812078	2247.1	2893.29	-0.364646	0.208706	0.999774	2759.07	2442.25	0.176016	0.630012	0.892897	2867.73	2438.31	0.234121	0.542017	0.86171	-	Serine decarboxylase
Zm00001d013834	833	945	558	374	1321	2234	1640	1169	871	9101	7696	4776	44.9854	35.532	24.6083	14.1038	48.5025	112.375	55.8752	49.8837	31.7034	363.427	272.824	188.688	1105.97	841.8	0.39426	0.227111	0.811469	1341.76	802.374	0.741507	0.209987	0.999774	6737.78	1457.86	2.20881	0.000281155	0.00810401	6988.33	1205.1	2.53582	3.46994e-15	3.51055e-13	-	AAA-ATPase
Zm00001d053212	1273	1753	1370	1721	2453	2590	2699	1922	1868	5803	4286	3771	81.4469	78.0889	71.5795	76.889	106.703	154.35	108.943	97.1667	80.5535	274.537	180.007	176.504	1946.63	1562.34	0.317406	0.181779	0.765385	2181.29	1490.59	0.549025	0.109071	0.999774	4354.12	2370.53	0.877384	0.0264825	0.209167	4515.58	2121.37	1.08988	9.1927e-05	0.00198995	-	E3 ubiquitin ligase BIG BROTHER-related
Zm00001d015515	361	708	378	397	1121	1505	547	920	702	9169	9501	6164	20.3502	27.788	17.4011	15.6275	42.9638	79.0242	19.4535	40.9796	26.6723	382.196	351.579	254.201	672.899	501.88	0.421649	0.223532	0.808917	1010.12	479.557	1.07392	0.0400802	0.99916	7737.66	1097.16	2.81866	9.3814e-08	1.01031e-05	8033.73	733.383	3.45427	1.886e-26	5.66519e-24	WRKY-transcription factor 48	Probable WRKY transcription factor 40
Zm00001d012044	2365	2089	2135	2805	2520	2387	2614	2499	5682	1926	2488	1913	283.133	174.125	208.728	234.493	205.114	266.179	197.431	236.398	458.483	170.498	195.525	167.544	3239.26	2409.94	0.42692	0.228328	0.812122	2430.64	2295.14	0.0829018	0.789905	0.999774	1970.61	2643.96	-0.423892	0.176326	0.563459	2048.48	3532.15	-0.785987	0.02012	0.164689	small ubiquitin-related modifier1b	-
Zm00001d024754	1667	2825	2178	1288	1818	2079	3699	2642	4597	2699	2989	2930	131.041	154.615	139.814	70.7009	97.1629	152.226	183.445	164.105	243.561	156.883	154.237	168.497	3266.54	2339.77	0.481332	0.0537828	0.481083	1681.89	2234.22	-0.410173	0.251238	0.999774	2699.07	1828.07	0.562489	0.14529	0.514801	2804.82	3560.95	-0.344435	0.187771	0.587848	-	S-adenosylmethionine synthase
Zm00001d035047	1872	3013	2571	2731	2721	1637	2839	3309	4186	1290	2270	2871	56.551	63.3717	63.4248	57.6094	55.8854	46.0623	54.1065	78.9859	85.2307	28.8155	45.0145	63.4484	3143.37	2624.79	0.259935	0.318528	0.88068	2175.75	2505.85	-0.203702	0.445352	0.999774	2015.86	2365.01	-0.230544	0.557454	0.861042	2099.11	3426.56	-0.706965	0.0385068	0.252503	-	RNA-binding KH domain-containing protein
Zm00001d012296	1935	2114	1726	1283	1590	1889	1253	1695	1497	6602	6092	3612	96.2976	73.2489	70.1451	44.586	53.798	87.5645	39.34	66.6534	50.2132	242.947	199.015	131.503	1366.04	2084.47	-0.609783	0.0349265	0.395306	1542.96	1986.76	-0.36501	0.306194	0.999774	5083.52	1677.58	1.59979	8.93982e-05	0.00329125	5274.47	1488.87	1.82513	7.02131e-09	3.35377e-07	bZIP-transcription factor 75	ABA response element binding factor%3B Putative bZIP transcription factor superfamily protein
Zm00001d012292	2421	1879	1502	749	3309	4704	1167	1629	1756	3715	3532	4911	130.97	70.7726	66.3542	28.2941	121.705	237.031	39.8287	69.6331	64.027	148.606	125.426	194.357	1395.56	2146.52	-0.620983	0.0732241	0.551169	2962.31	2042.69	0.536206	0.368487	0.999774	3834.28	3216.76	0.253494	0.674897	0.907803	3984.26	1521.22	1.38931	7.84112e-06	0.000216967	-	Glucan endo-13-beta-glucosidase 14
Zm00001d041098	2673	2102	2105	5880	3335	2197	2224	2453	2875	986	2286	2154	77.2906	42.3177	49.7052	118.725	65.5629	59.1724	40.5706	56.0458	56.0309	21.0818	43.3905	45.5645	2295.96	2537.2	-0.143848	0.636191	0.973342	3462.67	2415.06	0.520141	0.178567	0.999774	1687.16	3770.85	-1.16034	0.00925411	0.108905	1757.89	2502.66	-0.509519	0.134917	0.505653	-	U-box domain-containing protein 44
Zm00001d039611	1905	2318	2438	2432	2794	2440	3657	2533	3237	2258	2579	2608	103.713	87.8646	108.391	92.4569	103.419	123.734	125.607	108.966	118.78	90.9002	92.1683	103.872	2819.46	2385.57	0.241336	0.289445	0.863051	2421.68	2275.02	0.0900455	0.750658	0.999774	2332.15	2632.35	-0.174562	0.581079	0.87224	2423.95	3072.98	-0.342366	0.152565	0.534855	-	Ribosome biogenesis regulatory protein homolog
Zm00001d052930	2836	2826	2395	3170	2755	2560	2819	2492	2820	1724	2439	2357	72.1758	50.0748	49.7752	56.3354	47.6696	60.6858	45.2615	50.1131	48.3722	32.4433	40.7463	43.8831	2455.26	2926.28	-0.252935	0.319916	0.881714	2667.61	2788.02	-0.0636007	0.831462	0.999774	2036.65	2901.92	-0.510713	0.117135	0.466446	2118.5	2676.06	-0.337018	0.188476	0.588809	-	E3 ubiquitin-protein ligase RHF2A
Zm00001d017141	2228	1974	2352	1749	4134	3199	3013	3332	2848	1594	2492	2245	257.534	158.865	222.013	141.171	324.882	344.426	219.719	304.329	221.882	136.242	189.086	189.841	2807.21	2393.48	0.230234	0.418605	0.922681	2896.66	2279.76	0.345541	0.393151	0.999774	1973.25	3143.2	-0.671539	0.114518	0.461698	2053.17	3059.41	-0.575242	0.0417691	0.267067	-	-
Zm00001d027293	1432	2565	2018	3818	2470	1588	2470	2075	3109	3169	3736	2696	23.8436	29.7356	27.4392	44.3916	27.9615	24.6286	25.9462	27.3001	34.8908	39.0169	40.8344	32.8398	2300.41	2103.32	0.129011	0.596333	0.968199	2396.31	2008.87	0.254479	0.439288	0.999774	2990.72	2608.44	0.197186	0.585632	0.874076	3107.42	2507.66	0.309405	0.228289	0.64168	signal recognition particle receptor homolog1	signal recognition particle protein subunit 9
Zm00001d047847	2333	3778	3193	3479	2446	2118	2515	2574	2567	1755	2462	1896	113.575	128.054	126.937	118.266	80.9581	96.041	77.2424	99.0138	84.228	63.1755	78.6771	67.5243	2326.93	3274.03	-0.492892	0.03213	0.377769	2497.98	3125.76	-0.323499	0.253462	0.999774	1902.21	2718.84	-0.515271	0.118599	0.469625	1978.06	2536.13	-0.358347	0.162091	0.551403	-	Serine/arginine-rich splicing factor SR45a
Zm00001d022573	2246	2426	2459	2244	2458	2607	3350	2855	3229	2161	2755	2324	130.208	97.9223	116.415	90.8425	96.8827	140.777	122.525	130.784	126.171	92.6374	104.844	98.564	2845.13	2573.54	0.144996	0.534	0.956432	2338.4	2453.05	-0.069181	0.825426	0.999774	2258.67	2542.71	-0.170647	0.615392	0.887206	2348.06	3100.96	-0.401179	0.0887926	0.409813	-	26S proteasome regulatory subunit 4 homolog A
Zm00001d030739	1879	2634	2702	2940	3109	2307	3018	2635	3425	1892	2522	2050	37.5716	36.67	44.1205	41.0504	42.2658	42.9677	38.0716	41.6324	46.1589	27.9741	33.1032	29.9875	2735.94	2562.05	0.0947358	0.68109	0.976797	2603.48	2444.68	0.0907662	0.728758	0.999774	2014.37	2830.04	-0.490432	0.101024	0.431877	2094.39	2982.22	-0.509787	0.038046	0.250782	-	Serine/arginine-rich SC35-like splicing factor SCL30
Zm00001d015399	3849	2124	2477	2508	2438	3226	2765	3513	2812	1186	2135	2022	113.963	43.7858	59.8914	51.8539	49.0778	88.9699	51.6489	82.1889	56.1169	25.9659	41.496	43.7977	2791.9	3188.2	-0.19128	0.604652	0.968199	2647.57	3030.47	-0.19483	0.64861	0.999774	1664.81	2880.37	-0.79067	0.0508943	0.301791	1733.2	3042.73	-0.811765	0.0104231	0.10386	-	Choline-phosphate cytidylyltransferase 2
Zm00001d049554	1021	630	684	1720	1890	1211	1819	1879	1070	9722	6759	2570	40.7441	17.5041	22.2903	47.9297	51.2785	45.0137	45.7952	59.2494	28.7796	286.878	177.057	75.0283	1458.84	875.065	0.738177	0.0525081	0.476639	1489.43	832.112	0.840884	0.0259417	0.864999	5943.96	1618.61	1.87663	6.50926e-05	0.00259224	6155.12	1589.57	1.9533	3.28596e-06	9.78968e-05	-	Putative glycerol-3-phosphate transporter 1
Zm00001d019054	1812	2109	2522	3003	2448	1908	3227	3511	3741	1564	2902	2192	68.6607	55.6401	78.04	79.4589	63.0662	67.3427	77.1433	105.123	95.5432	43.8217	72.1836	60.7636	3188.71	2312.99	0.463274	0.0736009	0.552262	2281.56	2205.54	0.0490264	0.865022	0.999774	2064.95	2482.04	-0.265374	0.44533	0.805228	2149.58	3475.58	-0.693049	0.0170342	0.147406	-	Methylmalonate-semialdehyde dehydrogenase [acylating] mitochondrial
Zm00001d029177	1798	2116	2469	2604	2923	2372	3665	2600	2584	2326	3070	2359	58.9035	48.2646	66.0533	59.5703	65.1051	72.3816	75.7486	67.3043	57.0566	56.346	66.0209	56.5369	2653.79	2290.09	0.212843	0.397277	0.917841	2480.62	2183.78	0.183876	0.517038	0.999774	2414.75	2696.33	-0.158996	0.604457	0.882678	2510.39	2892.04	-0.204153	0.41708	0.79393	-	Nuclear/nucleolar GTPase 2
Zm00001d043912	3072	4035	4672	1959	3455	2861	2715	2268	1841	1386	1262	1346	202.057	184.781	250.944	89.9754	154.502	175.28	112.66	117.873	81.6146	67.409	54.4882	64.7665	2062.94	4198.86	-1.02535	9.88224e-05	0.00783604	2635.21	4005.61	-0.604255	0.0824191	0.999774	1254.97	2861.46	-1.18901	0.00152334	0.0301079	1303.21	2248.03	-0.786593	0.00338133	0.0436891	-	Adenine nucleotide alpha hydrolases-like superfamily protein
Zm00001d021802	2132	1706	1913	2298	2705	2207	3271	2526	3337	2497	3547	2726	72.529	40.4078	53.1449	54.5898	62.5643	69.934	70.2027	67.901	76.5143	62.8124	79.2094	67.8427	2741.27	2115.79	0.37417	0.182094	0.765453	2268.34	2014.29	0.171595	0.598644	0.999774	2728.53	2465.32	0.146501	0.64301	0.897301	2837.47	2987.93	-0.0745163	0.761483	0.94357	-	ARF GAP-like zinc finger-containing protein ZIGA3
Zm00001d028656	1162	2491	1848	1743	2454	1831	3328	2389	3289	3289	3475	3539	57.4627	85.766	74.6283	60.1886	82.5067	84.3393	103.827	93.35	109.624	120.267	112.804	128.03	2695.28	1903.27	0.501569	0.0429335	0.43634	1894.16	1819.05	0.05797	0.853454	0.999774	3230.26	2057.48	0.650877	0.0431579	0.275956	3356.35	2937.79	0.192076	0.418456	0.794984	-	DNA binding protein
Zm00001d029036	2110	1966	2948	2794	3391	1987	3736	2534	3168	1833	2096	2250	144.136	93.5049	164.452	133.276	157.49	126.43	161.007	136.777	145.86	92.5879	93.9879	112.441	2821.11	2552.04	0.144907	0.60503	0.968199	2517.17	2431.72	0.050062	0.87691	0.999774	1937.45	2734.44	-0.497188	0.111959	0.455528	2013.9	3074.71	-0.61057	0.0133361	0.124344	-	Hydroxyacylglutathione hydrolase cytoplasmic
Zm00001d014812	1883	3079	2960	2351	2364	1662	3879	2175	3424	1758	2334	2930	102.515	116.711	131.599	89.3776	87.5027	84.2814	133.232	93.5656	125.642	70.7718	83.4125	116.697	2810.56	2787.73	0.0118179	0.962352	0.997283	1976.88	2661.56	-0.429104	0.108313	0.999774	2205.06	2149.1	0.0370358	0.914327	0.979456	2293.91	3063.4	-0.417482	0.157861	0.544202	-	RNA-binding (RRM/RBD/RNP motifs) family protein
Zm00001d050923	1673	2791	2372	3004	3146	2633	2920	2267	3052	1876	2733	2296	97.2901	113.004	112.644	121.986	124.384	142.622	107.128	104.17	119.624	80.6692	104.329	97.6781	2472.67	2401.4	0.0420701	0.849193	0.989379	2758.25	2292.91	0.26634	0.315603	0.999774	2150.97	2998.75	-0.479258	0.126909	0.485655	2237.3	2695.2	-0.268617	0.285748	0.698116	-	Ribosomal RNA processing Brix domain protein
Zm00001d012770	1249	2127	1843	2315	2942	1542	3202	2265	2458	4020	4155	2542	22.9233	27.1797	27.6225	29.669	36.7107	26.361	37.0754	32.8475	30.406	54.5561	50.0585	34.1306	2374.92	1831.36	0.374782	0.102569	0.630113	2082.4	1748.75	0.251942	0.38028	0.999774	3336.78	2261.53	0.561048	0.104568	0.438894	3464.15	2588.25	0.420535	0.120071	0.478808	-	Putative translation elongation factor family protein
Zm00001d053354	1894	2661	1614	2663	2180	2493	2846	3123	3315	1943	3793	2095	88.929	86.9901	61.8855	87.3115	69.5913	109.03	84.3038	115.865	104.908	67.4588	116.906	71.9615	2826.01	2189.02	0.368432	0.161482	0.738517	2335.75	2088.58	0.161172	0.61254	0.999774	2413.81	2541.75	-0.0742791	0.845564	0.961268	2512.59	3080.25	-0.293676	0.334321	0.735947	-	BTB/POZ domain-containing protein POB1
Zm00001d042998	2319	3226	2912	1958	2039	2157	3197	3121	2684	1688	2816	2489	198.957	192.701	204.02	117.303	118.935	172.374	173.042	211.578	155.204	107.086	158.593	156.22	2736.2	3004.06	-0.134845	0.567163	0.963498	1965.14	2866.29	-0.54487	0.0650613	0.999774	2177.49	2137.08	0.0272818	0.939818	0.986016	2266.18	2981.92	-0.395851	0.16238	0.551751	-	UPF0051 protein ABCI8 chloroplastic
Zm00001d017047	1603	2590	2525	2600	4875	2099	3312	2143	2504	2169	2018	2143	127.83	143.801	164.431	144.781	264.307	155.91	166.625	135.033	134.585	127.897	105.636	125.019	2376.04	2365.79	0.00621684	0.979178	0.997969	2921.66	2258.62	0.371398	0.275889	0.999774	1988.42	3168.6	-0.672359	0.066845	0.347157	2065.03	2589.5	-0.326651	0.188769	0.588883	-	60S ribosomal protein L6
Zm00001d011474	2596	3269	2421	2752	2791	2666	2976	2159	2845	2049	2126	1816	238.646	209.231	181.747	176.659	174.44	228.282	172.597	156.827	176.276	139.282	128.294	122.129	2389.94	2962.5	-0.309627	0.178066	0.762031	2599.53	2825.31	-0.120261	0.67426	0.999774	1873.71	2826.83	-0.593134	0.0602494	0.327256	1946.17	2604.92	-0.420651	0.0734433	0.37042	-	Ran GTP binding protein
Zm00001d047548	3433	4193	3281	1995	1494	2183	2747	3176	2571	1576	778	3033	650.946	553.551	508.041	264.15	192.6	385.555	328.608	475.849	328.575	220.968	96.8371	420.723	2599.76	3907.39	-0.587915	0.0252578	0.332496	1832.8	3726.01	-1.0239	0.002839	0.313334	1729.22	1995.25	-0.206386	0.698434	0.915944	1796.37	2833.27	-0.657463	0.126945	0.4916	18 kda heat shock protein18a	17.0 kDa class II heat shock protein
Zm00001d045436	3295	2176	2598	2214	2711	2465	2374	3232	3620	1281	2461	2007	168.813	77.6195	108.696	79.2073	94.4311	117.633	76.7327	130.84	125.003	48.5291	82.7663	75.2231	2824.58	3005.55	-0.0893809	0.795423	0.985139	2345.9	2859.17	-0.285346	0.438795	0.999774	1785.05	2549.72	-0.514183	0.164938	0.546594	1858.55	3078.97	-0.728109	0.0242952	0.187669	-	Aminomethyltransferase
Zm00001d032231	2101	2705	2526	2887	2567	2083	3367	2291	2533	2965	2687	1707	65.5796	58.7857	64.387	62.9255	54.4758	60.5611	66.3032	56.5049	53.2893	68.4336	55.0556	38.9789	2450.76	2617.07	-0.0945307	0.675874	0.976663	2349.59	2496.27	-0.0873369	0.73503	0.999774	2296.67	2555.5	-0.154025	0.656352	0.902611	2382.95	2670.89	-0.164575	0.558985	0.868992	-	14-3-3-like protein GF14 nu
Zm00001d008500	2400	2173	1992	958	2391	2982	4404	2456	2750	2948	2860	2098	272.055	171.501	184.398	75.8313	184.272	314.858	314.95	219.985	210.107	247.102	212.815	173.982	2853.54	2399.16	0.250664	0.389203	0.916744	2097.99	2284.95	-0.12331	0.797149	0.999774	2469.46	2278.71	0.116241	0.815278	0.952591	2563.6	3109.65	-0.278663	0.314435	0.721322	-	Sarcoplasmic reticulum histidine-rich calcium-binding protein
Zm00001d015121	2336	3257	2702	2366	2611	2493	2913	2268	3073	1971	2164	2245	156.499	151.921	147.824	110.685	118.927	155.569	123.12	120.06	138.759	97.6398	95.167	110.029	2477.26	2945.85	-0.249853	0.246421	0.831553	2372.01	2810.73	-0.245058	0.384518	0.999774	2000.13	2578.89	-0.366495	0.260573	0.663994	2078.6	2700.21	-0.377527	0.118815	0.476977	-	ADP-ribosylation factor B1B
Zm00001d028612	2044	2521	2883	1863	2430	1926	3847	2773	3774	1200	2214	2916	143.706	123.404	165.524	91.4629	116.155	126.128	170.634	154.05	178.837	62.3847	102.179	149.981	3111.4	2664.83	0.223696	0.344403	0.896995	1958.4	2541.56	-0.376139	0.20316	0.999774	1985.29	2127.84	-0.0999732	0.809207	0.951272	2067.66	3391.34	-0.713927	0.0332957	0.23093	-	Expressed protein; protein
Zm00001d046210	3825	2860	2524	3132	3496	2245	1602	2297	3199	810	1619	2772	132.135	68.7882	71.2029	75.5519	82.1094	72.2378	34.9139	62.6997	74.4839	20.6906	36.7134	70.054	2167.49	3412.87	-0.654827	0.0707855	0.543852	2742.85	3247.49	-0.243389	0.480614	0.999774	1639.62	2980.62	-0.862315	0.0634822	0.336565	1708.42	2363.03	-0.467977	0.271723	0.684586	-	Beta-glucosidase 11
Zm00001d010733	2187	2449	2470	2790	2755	2003	3702	2952	2777	1744	2233	2301	95.4299	74.4022	88.0146	85.0114	81.732	81.4101	101.911	101.782	81.672	56.271	63.9611	73.4523	2842.26	2558.6	0.15189	0.528762	0.954945	2343.73	2439.17	-0.057401	0.828713	0.999774	1965.08	2548.13	-0.374864	0.226632	0.625686	2043.43	3097.46	-0.600087	0.0204381	0.166633	-	Ras-related protein RABG3f
Zm00001d026286	1966	3000	2686	2936	2577	2647	2954	2258	2370	1995	2664	2239	235.666	250.379	262.931	245.758	210.021	295.549	223.395	213.873	191.48	176.831	209.623	196.346	2279.27	2702.82	-0.245951	0.26114	0.844367	2584.59	2579.81	0.00243138	0.993083	0.999774	2150.77	2811.8	-0.386462	0.231941	0.632167	2236.31	2484.03	-0.151525	0.533967	0.858535	ribosomal protein S11	ribosomal protein S11
Zm00001d045152	2159	2853	3070	2799	2768	1634	3647	2189	2478	1519	1727	3416	240.953	221.689	279.795	218.132	210.03	169.861	256.782	193.039	186.399	125.355	126.521	278.902	2475.51	2880.02	-0.218179	0.38211	0.913474	2207.17	2747.48	-0.315704	0.256765	0.999774	2111.26	2399.18	-0.184574	0.662568	0.905118	2196.62	2697.78	-0.296648	0.40447	0.785093	-	-
Zm00001d013099	1917	1171	2361	385	4081	2790	3040	2405	3187	3725	2723	2472	176.4	75.023	177.416	24.7385	255.316	239.134	176.481	174.868	197.66	253.457	164.481	166.409	2592.62	2023.04	0.358301	0.294101	0.865986	2334.6	1925.1	0.278262	0.668518	0.999774	2803.61	2528.26	0.149205	0.817868	0.953195	2907.6	2825.93	0.0410617	0.878745	0.974829	-	Probable carboxylesterase 15
Zm00001d021147	2022	2665	2409	2156	2893	2151	3280	2873	2695	2041	2767	2301	40.2253	36.9128	39.136	29.9505	39.1293	39.8584	41.1662	45.1619	36.1359	30.0236	36.1342	33.4879	2676.09	2529.13	0.0815063	0.718012	0.979503	2258.95	2412.61	-0.0950094	0.731641	0.999774	2215.81	2454	-0.147188	0.644888	0.897746	2304.05	2916.45	-0.339936	0.172781	0.566218	-	Proteasome subunit beta type-4
Zm00001d010399	470	842	488	495	1288	3058	787	990	621	8855	8088	4268	20.9766	26.1644	17.786	15.4269	39.083	127.127	22.1595	34.9132	18.6806	292.232	236.957	139.352	738.746	628.275	0.232641	0.468614	0.940525	1685.83	600.091	1.48971	0.0134206	0.696266	6605.26	1833.39	1.84945	0.00347433	0.0553828	6852	805.017	3.08998	2.28118e-19	3.57349e-17	WRKY-transcription factor 92	Putative WRKY DNA-binding domain superfamily protein isoform 1%3B Putative WRKY DNA-binding domain superfamily protein isoform 2
Zm00001d025421	2365	2601	2949	2292	2383	1892	3256	2789	3027	1724	2381	2571	122.979	94.1674	125.226	83.2244	84.2477	91.6393	106.815	114.595	106.09	66.2885	81.2736	97.8034	2737.6	2851.82	-0.0588019	0.804757	0.986879	2054.38	2718.66	-0.40414	0.144381	0.999774	2090	2233.43	-0.0957006	0.770213	0.941138	2174.1	2983.69	-0.456674	0.0841146	0.398907	-	F-box protein 7
Zm00001d018297	1984	1614	2165	1528	2359	2282	3813	2808	2958	2232	3359	3058	122.109	69.1626	108.814	65.67	98.7118	130.823	148.055	136.559	122.706	101.579	135.709	137.688	2875.53	2113.83	0.444415	0.116801	0.661551	1980.7	2012.88	-0.0232784	0.950713	0.999774	2697.22	2151.9	0.326106	0.394299	0.773055	2806.09	3133.83	-0.159362	0.540968	0.861648	-	Chaperone DnaJ-domain superfamily protein
Zm00001d009883	2353	2937	2393	3205	2664	2759	2650	1987	2525	2116	2588	1980	33.5996	29.1997	27.9047	31.9579	25.8632	36.6966	23.873	22.4196	24.3016	22.3424	24.2587	20.6838	2148.04	2748.23	-0.355261	0.108308	0.640963	2729.05	2620.94	0.0582351	0.837717	0.999774	2082.97	2969.38	-0.511352	0.112204	0.456079	2164.76	2341.24	-0.11305	0.633248	0.899607	-	40S ribosomal protein S4-3
Zm00001d047494	1938	3154	2443	3359	3723	2521	2824	2051	2351	1441	2437	1906	12.5595	14.2312	12.9289	15.2007	16.4038	15.2178	11.546	10.5027	10.2691	6.90532	10.3673	9.03636	2166.64	2649.76	-0.290476	0.178442	0.762108	2978.07	2529.81	0.235271	0.355422	0.999774	1796.72	3236.48	-0.849013	0.0091826	0.108445	1869.77	2361.35	-0.336709	0.20896	0.617805	-	AAA-type ATPase family protein
Zm00001d018112	1860	3197	2412	2980	2314	1930	2868	2506	3745	1589	2197	2541	31.8689	38.138	33.7484	35.6539	26.9558	30.8016	31.0015	33.9276	43.2482	20.1317	24.7102	31.8502	2744.07	2617.52	0.067972	0.779521	0.983423	2245.9	2499.58	-0.154515	0.57364	0.999774	1983.21	2443.72	-0.301254	0.386075	0.769674	2063.21	2991.32	-0.535936	0.0636847	0.341225	-	Polyadenylate-binding protein 3
Zm00001d045315	1792	2814	2424	2333	2956	1962	3666	2432	2654	2329	2441	2319	122.146	133.545	134.926	111.044	136.988	124.567	157.646	130.986	121.928	117.385	109.22	115.637	2616.35	2478.55	0.0780493	0.732373	0.980371	2253.97	2366.01	-0.0700715	0.791724	0.999774	2220.39	2448.59	-0.14115	0.640047	0.896091	2306.73	2851.31	-0.305862	0.209326	0.618448	-	Proteasome subunit beta type
Zm00001d009648	4352	1731	1959	1365	2594	3766	2834	3128	2722	1542	2197	1926	861.761	238.647	316.777	188.742	349.223	694.608	354.035	489.421	363.285	225.779	285.574	279.002	2650.98	3106.04	-0.228275	0.591354	0.968199	2574.37	2948.12	-0.195577	0.724875	0.999774	1766.41	2797.94	-0.663293	0.168783	0.552589	1837.24	2889.16	-0.652939	0.0158604	0.14115	-	Oleosin Bn-V
Zm00001d009638	1473	2483	1877	3374	2104	1296	2530	3397	3771	2056	3146	2584	65.3685	76.7192	68.0224	104.556	63.4814	53.5713	70.8329	119.119	112.793	67.467	91.6465	83.8902	2968.36	2046.61	0.536159	0.0515681	0.473114	2054.01	1954.25	0.0719618	0.832199	0.999774	2423.22	2236.07	0.115817	0.761863	0.938684	2520.91	3235.67	-0.359968	0.224753	0.636778	-	Ketol-acid reductoisomerase chloroplastic
Zm00001d039935	2847	2671	3024	4602	3094	2422	1377	3451	1591	1366	2475	1163	355.341	232.11	308.221	401.09	262.551	281.575	108.428	340.347	133.841	126.07	202.78	106.192	2035.56	3109.14	-0.611274	0.13389	0.692495	3117.68	2962.02	0.0741121	0.81691	0.999774	1539.91	3393.59	-1.13987	0.00341736	0.0546977	1602.27	2218.15	-0.468872	0.267102	0.680742	heat shock protein17.2	heat shock protein17.2
Zm00001d047479	1795	3240	3017	2711	2566	1496	2456	2267	3536	1283	3130	2567	58.3167	73.2884	80.0434	61.5028	56.6787	45.2712	50.3391	58.1967	77.4288	30.8218	66.752	61.0109	2488.04	2817.5	-0.179562	0.503979	0.950096	2072	2690.97	-0.377042	0.198213	0.999774	2163.08	2252.52	-0.0585107	0.883741	0.972025	2253.91	2712.34	-0.267061	0.435237	0.805724	superoxide dismutase9	Superoxide dismutase
Zm00001d012728	2415	2770	2280	1576	2713	2211	2872	3142	2850	2006	2905	2231	101.056	80.7027	77.9119	46.0511	77.1848	86.1782	75.8194	103.889	80.381	62.0698	79.7966	68.2966	2703.62	2685.42	0.00979914	0.969289	0.997607	2066.26	2560.1	-0.30928	0.362508	0.999774	2221.52	2243.71	-0.0141433	0.96953	0.992924	2310.4	2946.59	-0.35071	0.18746	0.587442	-	Putative DUF1421 domain family protein
Zm00001d040113	3355	803	5669	1223	1921	6341	3647	2402	1089	1137	1199	1076	270.066	45.0044	372.654	68.745	105.133	475.442	185.209	152.781	59.0836	67.6769	63.356	63.364	2142.91	3718.26	-0.795018	0.375458	0.91061	3341.34	3534.69	-0.0812012	0.940925	0.999774	1067.7	3637	-1.76805	0.00428907	0.0637972	1109.15	2334.48	-1.07364	0.00417774	0.0518428	phosphatidylethanolamine-binding protein10	Protein MOTHER of FT and TFL1
Zm00001d011606	1890	2256	2216	2051	3048	2628	2743	3060	2946	1984	2870	2104	85.2854	70.8783	81.6591	64.6272	93.511	110.459	78.0886	109.107	89.5999	66.1998	85.0131	69.4563	2668.2	2281.56	0.225876	0.362029	0.904586	2457.07	2175.61	0.175417	0.579589	0.999774	2162.63	2669.17	-0.303404	0.391765	0.771889	2249.03	2908.1	-0.37057	0.164675	0.55476	-	Ubiquitin-like superfamily protein
novel.7441	1014	2703	3011	3579	3048	1715	3658	2111	2237	2359	2410	1910	7.19427	13.3523	17.4454	17.7316	14.7028	11.3338	16.3735	11.8347	10.6974	12.376	11.2243	9.91369	2380.97	2316.03	0.0397021	0.908061	0.994959	2539.51	2214.55	0.197449	0.611793	0.999774	2087.03	2761.63	-0.404216	0.2254	0.624843	2167.35	2594.63	-0.259694	0.335282	0.736069	-	PF03732:Retrotransposon gag protein|PF00098:Zinc knuckle
Zm00001d016276	1546	2615	3266	1812	3431	2449	2582	3003	2525	696	2396	3414	184.613	217.414	318.487	151.095	278.554	272.398	194.518	283.353	203.225	61.4561	187.816	298.243	2481.48	2612.35	-0.0744026	0.803118	0.986879	2427.14	2494.37	-0.0395817	0.915332	0.999774	2038.3	2634.44	-0.370092	0.494834	0.830612	2126.15	2704.43	-0.347039	0.436496	0.806429	ribosomal protein S24	ribosomal protein S24
Zm00001d006388	1648	2131	2714	2037	2998	1967	3671	2447	3293	1581	1743	3488	131.307	118.216	176.589	113.334	162.404	145.981	184.529	154.058	176.842	93.1462	91.1632	203.311	2809.86	2316.52	0.278679	0.277377	0.857365	2183.29	2209.83	-0.0174414	0.955869	0.999774	2159.54	2370.83	-0.134713	0.752941	0.936095	2246.67	3062.56	-0.447098	0.198446	0.602859	-	Ribosomal protein L15
Zm00001d042976	1844	2805	2691	1452	2846	2717	2923	2299	2600	2600	2738	2181	245.15	259.637	292.151	134.795	257.242	336.452	245.16	241.506	232.974	255.592	238.944	212.119	2352.33	2593.63	-0.140947	0.520238	0.953554	2264.01	2475.57	-0.129147	0.734468	0.999774	2348.81	2458.55	-0.0656642	0.872467	0.968173	2439.56	2563.78	-0.0716255	0.760534	0.94357	-	ureidoglycolate hydrolases
Zm00001d032359	3151	2268	2851	1364	2374	2382	3234	3326	2409	1682	2377	2165	93.9186	47.0661	69.3941	28.3893	48.1082	66.1313	60.8124	78.3328	48.3952	37.0708	46.5076	47.2079	2736.82	3060.28	-0.160971	0.616864	0.970918	1976.84	2912.47	-0.559126	0.170582	0.999774	1942.17	2147.35	-0.144629	0.720195	0.925799	2020.07	2982.38	-0.561916	0.0480699	0.290162	-	Multiprotein-bridging factor 1a
Zm00001d024778	1212	578	787	693	965	1306	839	1881	772	7153	7172	6178	642.696	213.399	340.8	256.61	347.909	645.071	280.681	788.152	275.919	2804.74	2496.52	2396.64	1105.72	979.478	0.1752	0.711827	0.979119	973.749	930.62	0.0654701	0.893229	0.999774	6415.72	1058.68	2.60003	3.91722e-10	8.43713e-08	6662.89	1204.82	2.4679	2.47698e-10	1.46393e-08	NaCl stress protein1	Hydrophobic protein RCI2B
Zm00001d014065	2468	2749	2758	2835	2926	2558	1437	3186	2582	1536	2500	1968	198.325	153.805	180.988	159.083	159.861	191.468	72.8516	202.301	139.846	91.2697	131.876	115.694	2250.03	2872.54	-0.352527	0.322337	0.883527	2619.3	2738.38	-0.0641383	0.816141	0.999774	1866.01	2847.93	-0.609799	0.0640229	0.338347	1941.61	2452.49	-0.336725	0.356653	0.753904	eucaryotic initiation factor7	eucaryotic initiation factor7
Zm00001d036298	3174	1839	2322	228	2488	2551	3773	2893	3063	2338	1730	3103	557.881	225.05	333.287	27.9838	297.317	417.645	418.38	401.792	362.864	303.866	199.605	398.997	2924.82	2754.57	0.0869293	0.795826	0.985139	1750.29	2619.09	-0.58155	0.393121	0.999774	2274.33	1897.91	0.261165	0.706775	0.919191	2362.04	3187.59	-0.432551	0.153892	0.537063	AP2-EREBP-transcription factor 25	Putative AP2/EREBP transcription factor superfamily protein
Zm00001d001959	762	1650	1966	1922	1984	1212	4542	2407	2899	2895	2638	4616	35.5824	53.6445	74.9696	62.6716	62.9878	52.7162	133.806	88.8126	91.241	99.9611	80.8623	157.688	2917.7	1521.63	0.938983	0.0038123	0.108761	1573.8	1454.05	0.114023	0.747268	0.999774	3213.45	1710.53	0.909531	0.0153839	0.150109	3340	3179.64	0.0708273	0.826824	0.960201	-	GTP cyclohydrolase I 1
Zm00001d024855	1875	2365	2189	2760	3110	2031	2625	2409	2388	2201	3364	2162	20.0508	17.6085	19.116	20.6099	22.6113	20.2303	17.7096	20.3557	17.2118	17.4041	23.6144	16.9137	2247.33	2297.75	-0.0319588	0.887389	0.993124	2445.64	2191.51	0.158444	0.538744	0.999774	2394.92	2657.62	-0.150128	0.639072	0.895689	2490.81	2449.29	0.0244309	0.92619	0.985636	-	Cullin-1
Zm00001d018342	1374	2373	2242	1326	1716	3167	2380	1960	1340	3742	5224	2609	41.6007	50.0235	55.4335	28.0346	35.3237	89.315	45.4611	46.8909	27.3452	83.7762	103.827	57.7885	1718.52	2100.9	-0.290075	0.315414	0.879364	2085.08	2006.22	0.0551851	0.902621	0.999774	3578.54	2268.23	0.658143	0.181861	0.570992	3719.45	1872.56	0.990216	0.0019803	0.0282428	trehalose-6-phosphate synthase11	trehalose-6-phosphate synthase11
Zm00001d009907	3582	2929	2711	2523	2641	2400	2675	2585	2430	1054	2279	1627	288.339	164.157	178.209	141.818	144.538	179.949	135.847	164.421	131.84	62.7365	120.424	95.8116	2334.19	3394.17	-0.539928	0.0641523	0.519849	2389.22	3231.13	-0.435423	0.188015	0.999774	1534.36	2597.78	-0.759447	0.0420161	0.271297	1598.03	2543.92	-0.670572	0.0292616	0.211983	-	alpha/beta-Hydrolases superfamily protein
Zm00001d033531	3595	2710	2223	571	2073	1102	4140	3305	4050	1247	1602	2773	1196.54	627.997	604.211	132.709	469.095	341.641	869.313	869.194	908.539	306.899	350.01	675.196	3456.15	3161.01	0.129123	0.677985	0.976769	1170.98	3007.77	-1.3609	0.00449811	0.401705	1776.32	1268.63	0.485607	0.348949	0.741811	1848.51	3767.02	-1.02717	0.00207251	0.0294139	-	F1N21.17
Zm00001d039865	1691	2217	2656	3097	4500	1983	2172	2246	3917	1095	1695	2079	80.6072	73.5796	103.39	103.088	145.84	88.0471	65.3189	84.5977	125.848	38.5964	53.0385	72.5	2514.97	2340.09	0.104	0.734416	0.980371	2913.25	2232.4	0.384211	0.237078	0.999774	1526.61	3161.93	-1.05061	0.0071538	0.0912919	1588.93	2741.99	-0.787194	0.0213538	0.171424	triose phosphate isomerase4	triose phosphate isomerase4
Zm00001d036406	2455	2213	1928	2931	2538	2991	2840	2286	3199	1571	2158	2212	128.585	80.7014	82.4645	107.199	90.3784	145.92	93.8438	94.609	112.931	60.8438	74.1961	84.7571	2500.5	2412.17	0.0522964	0.849616	0.989379	2705.32	2297.21	0.235961	0.488619	0.999774	1858.24	2943.61	-0.663472	0.0625939	0.334348	1932.85	2725.62	-0.49589	0.0600938	0.32957	-	Novel plant SNARE 11
Zm00001d002244	2459	2846	2314	2733	2205	2054	3660	2118	2955	1576	2144	2254	72.4645	58.3933	55.6868	56.2398	44.1784	56.3805	68.0451	49.3186	58.6929	34.342	41.4747	48.593	2594.01	2739.23	-0.0782329	0.752777	0.9813	2192.86	2611.5	-0.252032	0.373453	0.999774	1869.57	2385.95	-0.351782	0.292008	0.693789	1944.62	2827.21	-0.540032	0.047191	0.287477	-	Polyadenylate-binding protein RBP45C
Zm00001d000133	2445	2159	2056	3475	2470	1990	2598	2685	2698	1914	2733	2081	58.245	35.8092	39.9968	57.8058	40.0048	44.1565	39.0452	50.5408	43.3195	33.7151	42.7377	36.2664	2426.29	2437.4	-0.00630706	0.981904	0.99805	2454.05	2321.16	0.0806139	0.803477	0.999774	2092.77	2670.83	-0.35186	0.288374	0.690942	2176.35	2644.45	-0.280863	0.2763	0.68997	-	Acetyl-coenzyme A synthetase chloroplastic/glyoxysomal
Zm00001d048102	1710	2336	2083	2773	2274	2164	3315	2664	2773	2022	2842	2219	74.7898	71.1346	74.3974	84.6902	67.6195	88.1588	91.47	92.0659	81.7444	65.3928	81.5947	70.9997	2636.04	2179.56	0.274392	0.204153	0.789273	2266.19	2079.44	0.123971	0.646768	0.999774	2204.51	2465.68	-0.161381	0.614011	0.886604	2292.47	2872.88	-0.325516	0.185376	0.58462	-	Peptidase beta subunit
ZeamMp136	488	940	518	4004	5587	3321	1573	2345	1731	986	4956	2722	28.8615	38.7069	25.0179	165.36	224.653	182.949	58.6917	109.587	69.0014	43.12	192.407	117.772	1746.73	675.876	1.36898	1.73182e-05	0.00215161	3994.64	645.76	2.62843	2.44263e-17	1.90509e-13	2646.84	4337.8	-0.712643	0.158055	0.536938	2762.85	1903.65	0.537608	0.229447	0.643446	COX1	cox1
Zm00001d016063	1711	2433	2118	3856	2503	2293	2375	2488	2530	1447	3286	2123	26.4961	26.2322	26.7843	41.6971	26.3529	33.0748	23.203	30.4439	26.4067	16.5692	33.4034	24.0511	2248.23	2221.24	0.0172736	0.940426	0.997283	2689.19	2119.55	0.343419	0.24107	0.999774	2115.74	2927.72	-0.468534	0.234123	0.634421	2203.77	2450.4	-0.152854	0.627549	0.898432	-	BTB/POZ domain-containing protein POB1
novel.6008	2836	2938	2545	2960	2590	3241	2078	1906	2017	1886	1869	2294	486.626	350.996	356.614	354.664	302.151	518	224.949	258.422	233.269	239.295	210.518	287.962	1815.73	3012.94	-0.730459	0.00331184	0.0994503	2824.92	2871.12	-0.0234947	0.943448	0.999774	1903.25	3073.83	-0.691428	0.0576579	0.319979	1977.61	1978.97	-0.00097872	0.996971	0.99937	-	PF05162:Ribosomal protein L41
Zm00001d022466	2187	2332	2235	2093	2347	2781	3460	2385	2849	1942	2821	1727	135.313	100.457	112.925	90.4267	98.7276	160.27	135.057	116.6	118.808	88.8468	114.574	78.1692	2601.07	2440.17	0.0925051	0.697989	0.977838	2331.51	2325.73	0.00342343	0.991926	0.999774	2011.27	2535.44	-0.333829	0.377991	0.763359	2091.26	2834.84	-0.438836	0.0939684	0.421354	-	Ribosomal protein S8e family protein
Zm00001d045268	1428	2353	1004	230	1914	2567	3392	3632	2753	4358	3928	1561	183.102	210.062	105.129	20.5935	166.856	306.586	274.391	367.984	237.921	413.194	330.619	146.427	2986.45	1677.47	0.83197	0.00880883	0.184384	1595.97	1601.66	-0.0054063	0.993546	0.999774	3058.72	1732.18	0.820564	0.246167	0.647299	3171.72	3254.52	-0.0370627	0.91898	0.984554	H3C2	Histone H3.2
Zm00001d008727	1716	2150	1598	3249	2370	1679	2399	2652	3226	1812	3619	2568	36.1288	31.5164	27.4748	47.7664	33.925	32.9267	31.8651	44.1192	45.7786	28.2096	50.0168	39.5534	2515.2	1954.21	0.364165	0.16101	0.737485	2241.21	1863.68	0.266369	0.373567	0.999774	2476.11	2438.8	0.0218763	0.953038	0.988308	2578.13	2741.7	-0.0885964	0.771887	0.946451	phospholipase D2	phospholipase D2
Zm00001d004524	921	1568	1327	630	1642	2139	2092	2767	2456	4928	4747	3774	97.0193	115.002	114.154	46.3421	117.6	209.88	139.03	230.317	174.377	383.859	328.253	290.839	2246.23	1338.9	0.746008	0.00622203	0.150851	1468.09	1278.51	0.198996	0.68165	0.999774	4205.73	1594.61	1.39952	0.00581987	0.0798779	4366.43	2448.19	0.834968	0.00302359	0.0400084	-	-
Zm00001d010159	2474	2681	2197	4238	2148	1722	2480	2434	2810	1492	2355	1952	104.129	78.5651	75.5133	124.557	61.4668	67.5097	65.8524	80.9487	79.7149	46.4347	65.0659	60.1041	2340.01	2655.13	-0.182088	0.468441	0.94051	2477.55	2530.59	-0.03033	0.933315	0.999774	1804.53	2699.16	-0.580939	0.145155	0.514588	1877.52	2550.56	-0.441852	0.0984816	0.432668	actin1	Actin-1
Zm00001d033680	853	3172	2253	867	2230	2709	2790	2936	2156	2573	4043	2348	42.2936	109.502	91.2239	30.018	75.1736	125.111	87.2727	115.027	72.0503	94.3338	131.589	85.168	2406.9	2115.08	0.185943	0.603488	0.968199	1921.23	2025.1	-0.0764065	0.883269	0.999774	2772.87	2086.52	0.410575	0.415165	0.785586	2883.95	2622.9	0.137104	0.644801	0.90423	dwarf plant8	dwarf plant8
Zm00001d005159	1524	932	1530	1846	2363	811	6123	3058	2541	3111	2198	2757	39.9445	17.0078	32.748	33.7863	42.1086	19.7995	101.248	63.3326	44.8888	60.294	37.8173	52.8642	3468.61	1485.01	1.22443	0.00131987	0.0551687	1503.33	1412.76	0.0903156	0.830132	0.999774	2546.42	1631.89	0.641549	0.108414	0.44718	2642.09	3779.25	-0.516542	0.124555	0.487105	-	Spermidine synthase 2
Zm00001d016572	1332	4135	2535	5129	1443	1767	1944	2274	2702	1215	2486	1819	57.0348	123.274	88.6412	153.358	42.0085	70.4748	52.5147	76.9386	77.9799	38.4693	69.876	56.9798	2107.16	2709.79	-0.363337	0.26207	0.844853	2551.18	2593.51	-0.0238349	0.960733	0.999774	1709.32	2784.06	-0.703773	0.161255	0.542502	1779.95	2296.92	-0.367674	0.243311	0.657212	acetolactate synthase2	acetolactate synthase2
Zm00001d018107	23	41	28	166	49	553	61	17	12	12201	9622	5969	2.2844	2.83524	2.27104	11.513	3.30884	51.1601	3.82229	1.33417	0.803318	896.07	627.337	433.709	25.996	32.1521	-0.302992	0.677664	0.976769	275.056	30.7084	3.15992	5.43361e-05	0.0213477	8689.14	299.987	4.85823	1.39783e-11	4.55192e-09	9009.16	28.3173	8.30124	4.4527e-76	4.32461e-72	-	Protein EXORDIUM
Zm00001d048258	2371	1949	2339	3314	3089	2217	2281	2634	2415	1550	2505	2072	27.1556	15.5418	21.8766	26.5043	24.0536	23.6513	16.4817	23.8375	18.6426	13.1269	18.8333	17.3608	2239.58	2443.68	-0.125625	0.670252	0.975833	2669.69	2326.86	0.198604	0.524126	0.999774	1906.08	2902.95	-0.606889	0.0605454	0.328212	1983.35	2440.9	-0.299262	0.291137	0.703563	-	Phosphoinositide phosphatase SAC2
Zm00001d018298	2856	2759	2454	1569	2553	1750	3575	2644	2428	1853	1784	2506	300.517	202.127	210.867	115.285	182.64	171.519	237.321	219.832	172.195	144.175	123.225	192.906	2598.91	2936.12	-0.175724	0.516438	0.952435	1840.99	2797.1	-0.603373	0.0673502	0.999774	1937.45	1998.77	-0.0449382	0.902724	0.976034	2013.38	2832.15	-0.492379	0.083561	0.397829	-	17.4 kDa class III heat shock protein
Zm00001d053138	1359	1512	1444	1381	1954	2995	1707	1537	1701	4961	4243	3908	55.4826	42.9784	48.1422	39.3702	54.2371	113.893	43.9663	49.5826	46.8062	149.764	113.711	116.72	1494.51	1554.64	-0.0565854	0.811299	0.987147	2101	1481.99	0.503296	0.233581	0.999774	4114.32	2284.63	0.849009	0.058913	0.323336	4270.19	1628.91	1.39049	1.75644e-08	7.75415e-07	-	Lipase-like PAD4
Zm00001d014585	1678	1773	1573	2270	1599	2547	2057	1734	1799	4444	3705	3497	66.4818	48.9082	50.8934	62.8021	43.0719	93.9944	51.4155	54.2848	48.0401	130.193	96.3586	101.358	1686.65	1816.9	-0.106954	0.662295	0.975507	2081.53	1731.55	0.265426	0.468203	0.999774	3656.57	2266.46	0.690323	0.0804139	0.382946	3794.81	1838.22	1.04577	2.58094e-05	0.000635143	-	Cytoplasmic 60S subunit biogenesis factor REI1 homolog 1
Zm00001d005502	1880	2181	2031	2968	2905	2310	2393	2011	2573	2452	2797	2134	26.8454	21.6835	23.6834	29.5947	28.2029	30.7246	21.5578	22.6904	24.7636	25.8902	26.2178	22.2926	2100.47	2189.05	-0.0593298	0.795985	0.985139	2555.37	2087.11	0.292152	0.266375	0.999774	2302.64	2778.54	-0.270963	0.364632	0.753607	2392.31	2289.49	0.0634382	0.791398	0.951229	-	Protein SMG7
Zm00001d034423	2330	2284	3576	2525	2898	2492	2382	2429	2417	1498	1859	1923	124.611	85.0465	156.177	94.2969	105.374	124.139	80.3692	102.647	87.1239	59.2397	65.2634	75.237	2196.63	2965.88	-0.433113	0.137383	0.699324	2497.51	2826.68	-0.178625	0.590929	0.999774	1653.28	2714.73	-0.715365	0.0266528	0.209599	1719	2394.11	-0.47782	0.0655107	0.347621	-	Tetratricopeptide repeat (TPR)-like superfamily protein
Zm00001d024403	2458	2368	2319	2081	2890	2440	3425	2227	2765	1465	2400	1770	315.171	211.402	242.822	186.326	251.94	291.418	277.06	225.633	238.958	138.901	202.008	166.032	2512.24	2598.75	-0.0484138	0.850087	0.989379	2348.54	2475.82	-0.0761191	0.812705	0.999774	1749.18	2551.58	-0.544511	0.123087	0.479688	1819.97	2738.03	-0.58921	0.0270357	0.201535	-	OSJNBa0041A02.21 protein; protein
Zm00001d010175	1895	2788	2445	1178	2139	3096	3357	2181	1790	2552	3066	2106	141.611	145.058	149.206	61.4708	108.676	215.501	158.266	128.784	90.1574	141.016	150.401	115.132	2192.55	2523.16	-0.202587	0.455125	0.933849	2134.11	2407.97	-0.174531	0.692386	0.999774	2403.72	2319.58	0.0517196	0.913062	0.979456	2497.57	2389.1	0.0640651	0.824463	0.959805	AP2-EREBP-transcription factor 113	Ethylene-responsive transcription factor ABR1
Zm00001d037239	1669	2894	2719	1020	2026	1526	3351	3006	3040	1718	2381	3215	98.8333	119.318	131.486	42.1778	81.5683	84.1711	125.19	140.655	121.334	75.2267	92.5545	139.277	2842.42	2553.83	0.154207	0.512247	0.951726	1449.88	2438.78	-0.75054	0.0368088	0.968787	2299.17	1573.71	0.547085	0.195858	0.589177	2392.41	3097.86	-0.37282	0.215022	0.625508	-	glycine-rich protein
Zm00001d032760	1677	2876	2769	2595	2623	2052	3069	2260	2707	2057	1750	2115	203.888	243.45	274.918	220.31	216.816	232.38	235.399	217.113	221.824	184.925	139.665	188.114	2409.85	2569.78	-0.0928347	0.689458	0.976797	2270.05	2453.91	-0.112545	0.681696	0.999774	1865.39	2468.03	-0.403909	0.201978	0.597451	1936.95	2626.5	-0.439487	0.0807079	0.389528	-	60S ribosomal protein L21-1
Zm00001d019225	2078	1923	1396	2952	2583	2407	2405	2615	2080	2506	2972	2623	104.021	67.0217	57.0666	103.188	87.9092	112.231	75.9519	103.434	70.1778	92.7594	97.6596	96.0563	2168.72	1972.49	0.137075	0.656245	0.975369	2497.98	1878.5	0.411398	0.214111	0.999774	2531.1	2717.35	-0.102315	0.738623	0.931277	2630.64	2363.46	0.15472	0.558333	0.868831	-	Amino acid transporter ANT1
Zm00001d012293	3027	1680	2997	2445	2764	2777	2414	1693	3640	1279	1074	2689	635.596	245.606	513.898	358.496	394.586	543.133	319.783	280.895	515.148	198.583	148.035	413.059	2308.21	2883.85	-0.320879	0.393751	0.917675	2547.37	2742.75	-0.106521	0.790616	0.999774	1606.17	2769.55	-0.786025	0.0852881	0.395687	1670.08	2516.55	-0.591731	0.134749	0.505277	-	Probable ferredoxin-4 chloroplastic
Zm00001d048314	1563	2213	1991	4847	2559	1573	2079	1997	2464	2333	2501	2354	58.2149	57.3877	60.5576	126.062	64.8009	54.5715	48.8516	58.7722	61.8555	64.2529	61.1478	64.1409	1978.3	2046.29	-0.0488205	0.831219	0.987682	2708.9	1952.58	0.472495	0.20397	0.999774	2250.53	2950.62	-0.390898	0.333691	0.731002	2338.24	2156.38	0.116895	0.633064	0.899607	-	Protein kinase 2B chloroplastic
Zm00001d030146	2132	2471	2305	2196	2589	2760	2432	2791	3261	1241	2395	1870	81.5102	65.7747	71.9644	58.6265	67.2964	98.2869	58.6593	84.3146	84.0305	35.0832	60.1065	52.3021	2582.57	2482.41	0.0571318	0.824889	0.987682	2420.67	2366.79	0.0323124	0.919084	0.999774	1708.08	2631.76	-0.623406	0.106007	0.441425	1778.38	2815.1	-0.662456	0.0302252	0.216699	-	Ribosomal protein L35
Zm00001d033878	3693	2097	1687	2936	3017	3405	1865	1758	2539	1651	1481	2278	134.925	53.3423	50.3326	74.904	74.9415	115.875	42.9873	50.7515	62.5225	44.6027	35.5188	60.8862	1859.23	2830.86	-0.606192	0.116035	0.659572	3001.36	2690.06	0.158119	0.717697	0.999774	1709.62	3264.3	-0.933021	0.0145411	0.144744	1776.4	2026.77	-0.19031	0.527661	0.85469	-	ACT domain-containing protein ACR1
Zm00001d041105	1938	2577	1822	3316	3502	2590	1992	1810	2132	2140	2894	1627	15.1179	13.9963	11.6067	18.063	18.5733	18.8191	9.8034	11.1567	11.2095	12.344	14.8193	9.28493	1792.72	2257.35	-0.332432	0.155997	0.7302	2930.49	2153.3	0.444641	0.094061	0.999774	2063.66	3185.5	-0.626224	0.0573186	0.319652	2144.87	1954	0.134635	0.62067	0.895516	-	E3 ubiquitin-protein ligase UPL1
Zm00001d005779	2840	2409	2421	5940	3179	2166	1051	1328	2281	514	2187	2007	19.9014	11.7534	13.8542	29.0663	15.1458	14.1379	4.64641	7.3533	10.7734	2.66337	10.0602	10.2888	1413.33	2813.55	-0.993145	0.00448008	0.120919	3424	2679.02	0.354253	0.355834	0.999774	1457.68	3729.48	-1.35531	0.0114255	0.124515	1521.03	1540.98	-0.018729	0.967447	0.994277	-	ubiquitin carrier protein 7
Zm00001d020358	84	484	417	233	565	951	467	508	341	11587	5636	6955	4.67625	18.7597	18.9573	9.05757	21.3846	49.3129	16.4015	22.346	12.7948	476.971	205.959	283.249	402.797	328.721	0.290835	0.535771	0.957179	592.967	314.961	0.911044	0.153817	0.999774	7659.13	644.47	3.5719	4.54542e-10	9.56426e-08	7932.64	438.929	4.17643	3.63288e-33	1.92457e-30	-	Ubiquitin-protein ligase
Zm00001d038532	1343	1135	1122	7422	8659	1574	1104	1413	1396	803	1137	1106	123.219	72.5033	84.065	475.509	540.136	134.514	63.9026	102.438	86.3272	54.4776	68.4782	74.235	1198.27	1321.11	-0.140471	0.649646	0.974207	5155.44	1257.9	2.03542	2.37865e-05	0.0115949	951.581	5595.68	-2.55602	2.70461e-07	2.605e-05	989.837	1306.07	-0.399644	0.176227	0.570902	-	Non-specific lipid transfer protein GPI-anchored 2
Zm00001d025773	2124	1612	1488	1868	2005	2290	2801	1981	1685	4305	3782	2265	77.9955	41.2137	44.6211	47.8993	50.057	78.3272	64.8899	57.4802	41.7039	116.894	91.165	60.8466	1941.28	1933.02	0.00664948	0.983568	0.998431	1981.4	1839.54	0.107245	0.775357	0.999774	3230.07	2154.8	0.584251	0.138329	0.504081	3350.64	2115.39	0.66353	0.0323222	0.226497	S-adenosylmethionine decarboxylase1	S-adenosylmethionine decarboxylase1
Zm00001d001933	2250	2125	2603	1848	2712	2552	2391	2520	3830	1064	1898	2403	168.407	110.739	159.102	96.5868	138.008	177.918	112.903	149.038	193.214	58.8874	93.2537	131.579	2644.01	2537.27	0.059656	0.840951	0.988561	2275.48	2417.41	-0.087355	0.802127	0.999774	1681.6	2472.31	-0.555892	0.193227	0.58651	1751.13	2882.45	-0.719027	0.0394643	0.256401	C3H-transcription factor 316	Zinc finger CCCH domain-containing protein 52
Zm00001d038775	1807	2162	2194	3245	2096	1836	2553	2194	2776	2254	2958	2118	66.3809	55.2971	65.8179	83.2409	52.3494	62.8231	59.1677	63.6854	68.7332	61.2268	71.3304	56.9199	2266.79	2209.7	0.0369911	0.871835	0.992332	2223.92	2107.13	0.0779594	0.796739	0.999774	2280.02	2421.16	-0.0866329	0.799455	0.948297	2370.07	2470.78	-0.0599422	0.807534	0.95496	-	ATP-dependent 6-phosphofructokinase 3
Zm00001d013810	2394	2035	1938	1496	2602	3505	1958	2078	2250	2788	2221	2917	104.706	61.9687	69.2185	45.6894	77.3729	142.789	54.0266	71.8142	66.3271	90.1657	63.7656	93.3331	1910.83	2336.37	-0.289785	0.314312	0.879364	2512.98	2224.58	0.175766	0.691553	0.999774	2501.1	2731.18	-0.126756	0.783431	0.944772	2596.7	2082.74	0.318263	0.246603	0.660172	multidrug and toxic compound extrusion2	multidrug and toxic compound extrusion2
Zm00001d018454	2278	2443	1990	2537	2067	1936	2477	1785	2439	2934	2896	2384	30.6759	22.9049	21.8836	23.8562	18.9243	24.2835	21.0435	18.9933	22.1369	29.215	25.5996	23.4856	2005.83	2425.45	-0.273657	0.268729	0.850945	2052.59	2311.57	-0.171344	0.560479	0.999774	2569.12	2233.28	0.20222	0.522638	0.844701	2667.73	2186.31	0.28705	0.233393	0.646978	-	Glutathione reductase cytosolic
Zm00001d016439	1720	2663	2269	2707	2795	1545	3312	2326	3037	1469	2258	2038	89.9875	97.0033	96.9416	98.8961	99.4192	75.2912	109.318	96.1572	107.093	56.83	77.5477	78.0029	2595.37	2347.19	0.14501	0.499419	0.948316	2154.08	2240.49	-0.0565866	0.836273	0.999774	1797.19	2341.01	-0.381507	0.254303	0.657548	1869.86	2828.79	-0.597279	0.0224345	0.177967	-	26S protease regulatory subunit 8 homolog B
Zm00001d038172	2124	2416	2368	2284	2465	1930	3030	2483	2812	1794	2377	2047	77.9041	61.697	70.9266	58.4977	61.4692	65.9364	70.1128	71.9616	69.5157	48.6553	57.2303	54.9258	2507.21	2485.05	0.0130488	0.954032	0.997283	2089.82	2369.17	-0.18094	0.499376	0.999774	1939.7	2271.69	-0.227831	0.453287	0.809018	2016.84	2732.62	-0.438133	0.0673527	0.353023	-	-
Zm00001d019216	1481	1710	1454	579	1695	3384	2032	2132	1701	4933	3534	3390	176.851	142.171	141.788	48.2802	137.613	376.397	153.083	201.168	136.905	435.579	277.02	296.146	1789.04	1670.06	0.0993651	0.705467	0.979094	1950.14	1592.19	0.292295	0.612305	0.999774	3730.07	2119.93	0.815468	0.178886	0.567334	3868.44	1949.67	0.988687	0.000612488	0.0104119	AP2-EREBP-transcription factor 64	Ethylene-responsive transcription factor ERF118
Zm00001d034807	958	1736	2387	3114	3300	1442	2512	2351	2629	1689	2620	3276	27.9506	35.2644	56.8721	63.4426	65.4597	39.1879	46.2374	54.1996	51.6984	36.4382	50.1785	69.9233	2267.01	1782.45	0.346686	0.258953	0.842614	2372.01	1702.29	0.478687	0.206816	0.999774	2379.03	2577.08	-0.11555	0.771173	0.941271	2476.23	2470.91	0.00311812	0.991824	0.998824	-	Late embryogenesis abundant protein group 2
Zm00001d038717	42	41	25	188	234	530	22	66	49	13789	9933	3069	4.09354	2.78224	1.98981	12.7951	15.506	48.1158	1.35276	5.0829	3.2189	993.768	635.509	218.826	43.1842	39.3549	0.133286	0.836034	0.988461	324.348	37.4853	3.11569	1.65484e-07	0.00018438	8342.02	352.954	4.5644	8.05913e-14	4.40899e-11	8638.11	47.0701	7.52757	3.8964e-52	9.46078e-49	LBD-transcription factor 33	Seed specific protein Bn15D17A
Zm00001d018903	1759	2466	2730	1979	2210	2247	3514	2217	2610	1537	1582	3123	82.3842	80.4142	104.415	64.7234	70.3729	98.0264	103.831	82.0469	82.3912	53.2298	48.6381	107.005	2487.65	2469.94	0.0104159	0.966236	0.997349	2053.94	2356.82	-0.198727	0.523106	0.999774	1979.02	2233.19	-0.174233	0.683077	0.911	2058.33	2711.11	-0.397577	0.245669	0.659014	-	Ribosomal protein L15
Zm00001d042216	1964	2818	2721	1471	3073	2401	2453	2161	2636	1807	2241	2225	150.236	150.084	169.974	78.5744	159.819	171.075	118.38	130.618	135.906	102.21	112.529	124.513	2187.19	2660.42	-0.282625	0.202949	0.787382	2210.87	2538.74	-0.199684	0.5832	0.999774	1962.85	2399.62	-0.289717	0.465076	0.81565	2040.75	2383.98	-0.224246	0.363667	0.758441	glutathione S-transferase4	Glutathione S-transferase 3
Zm00001d012966	1658	2325	2187	3014	2457	1964	2964	2348	2537	2051	2623	1840	123.703	120.776	133.25	157.028	124.634	136.489	139.516	138.424	127.579	113.152	128.465	100.431	2362.03	2190.7	0.108656	0.615904	0.970918	2308.89	2090.31	0.143497	0.589098	0.999774	2026.2	2511.82	-0.309911	0.324664	0.722678	2105.94	2574.29	-0.289616	0.235256	0.648592	-	Actin-depolymerizing factor 10
Zm00001d049409	2217	1519	1548	3041	2269	1843	2513	2689	2698	2166	2707	2753	40.5151	19.3273	23.1017	38.8065	28.1917	31.3717	28.9729	38.8293	33.2319	29.2693	32.4736	36.8053	2404.55	1967.28	0.290013	0.370098	0.908877	2217.01	1871.46	0.244857	0.500264	0.999774	2387.01	2412.51	-0.0153558	0.962339	0.99145	2481.91	2620.77	-0.0784215	0.763557	0.944022	aconitase1	aconitase1
Zm00001d036073	2166	2216	1638	2793	2641	2411	2208	2821	2361	1708	3182	1798	44.2146	31.4948	27.305	39.8121	36.6531	45.8423	28.4351	45.5018	32.4837	25.7809	42.6382	26.8503	2268.7	2183.95	0.0550286	0.853691	0.99037	2470.46	2080.86	0.247728	0.42255	0.999774	2063.47	2686.82	-0.380646	0.285257	0.688817	2147.56	2472.58	-0.203039	0.519243	0.851347	-	Hypersensitive-induced reaction protein 4
Zm00001d015134	2186	1532	1908	2651	2475	2716	2868	3064	3233	1230	2383	1668	169.427	82.6708	120.763	143.476	130.419	196.076	140.236	187.646	168.888	70.4919	121.24	94.576	2787.57	2085.89	0.418757	0.178245	0.762049	2501.4	1984.89	0.33384	0.355872	0.999774	1634.83	2721.05	-0.73478	0.0481419	0.292856	1701.99	3038.31	-0.835853	0.00456032	0.055272	-	Probable ATP synthase 24 kDa subunit mitochondrial
Zm00001d053197	1621	3371	2863	2712	1941	1532	2870	2173	2558	2119	2316	1762	27.693	40.0966	39.9421	32.353	22.5449	24.3786	30.9327	29.3336	29.4544	26.7683	25.9727	22.0215	2281.98	2725.76	-0.256644	0.297924	0.867544	1910.81	2604.73	-0.447058	0.152748	0.999774	1933.68	2079.53	-0.104943	0.749167	0.935002	2008.6	2487.13	-0.308268	0.194431	0.59614	-	Nuclear speckle RNA-binding protein A
Zm00001d000021	1172	1478	1575	3035	3078	1388	3166	3060	2794	2159	2853	2075	54.7278	48.0525	60.0596	98.9637	97.72	60.3714	93.2696	112.907	87.9363	74.5478	87.4527	70.8845	2738.82	1509.81	0.859263	0.00039965	0.0233298	2266.28	1440.06	0.654554	0.0394395	0.995474	2204.79	2462.65	-0.159761	0.646241	0.89851	2291.98	2984.86	-0.380898	0.133424	0.502973	glucose 6-phosphate/phosphate translocator1	glucose 6-phosphate/phosphate translocator1
Zm00001d024675	1672	2658	2346	1554	2672	1923	3422	2228	2447	2192	2353	2269	163.812	181.312	187.698	106.316	177.984	175.49	211.514	172.482	161.587	158.801	151.33	162.629	2418.74	2352.24	0.0402069	0.86267	0.991162	1937.05	2245.55	-0.213415	0.504955	0.999774	2134.21	2102.96	0.0213851	0.951249	0.988273	2217.47	2635.94	-0.2495	0.31081	0.719174	-	RNA-binding (RRM/RBD/RNP motifs) family protein
Zm00001d053090	1245	2248	1651	1580	2085	1975	3501	2519	2928	2437	2791	2758	70.3096	88.39	76.1402	62.3073	80.0546	103.89	124.734	112.407	111.449	101.766	103.466	113.944	2681.76	1797.12	0.577215	0.0102076	0.20277	1799.84	1716.49	0.0679331	0.83038	0.999774	2500.61	1956	0.354631	0.302892	0.703558	2598.98	2922.78	-0.169451	0.474526	0.830246	-	14-3-3-like protein
Zm00001d038795	1918	2586	2370	3112	2737	1950	2926	2172	2579	1640	1999	1728	909.2	853.495	917.447	1030.12	882.106	861.008	875.053	813.559	823.994	574.853	622.035	599.249	2303.01	2446.52	-0.0870783	0.683275	0.976797	2409.99	2334.03	0.0463234	0.858312	0.999774	1675.83	2621	-0.645276	0.0328725	0.236009	1741.88	2510.05	-0.527074	0.0248026	0.19018	-	-
Zm00001d051403	2551	3816	2341	1505	2103	1502	1546	2419	3473	1222	1473	3738	161.344	168.04	120.911	66.4685	90.4308	88.4859	61.688	120.892	148.05	57.1499	61.1556	172.956	2274.68	3076.71	-0.43584	0.196692	0.780284	1600.49	2936.38	-0.875649	0.00351567	0.343965	2047.2	1738.42	0.235858	0.628565	0.892125	2131.17	2480	-0.218716	0.622826	0.895901	plasma membrane intrinsic protein1	plasma membrane intrinsic protein1
Zm00001d049191	1452	1892	1847	2152	2367	1459	3932	2594	3171	1955	2438	2342	38.1212	34.5846	39.5994	39.4529	42.2506	35.6794	65.1272	53.8131	56.1123	37.9533	42.017	44.9821	2896.1	1851.43	0.645705	0.00418903	0.114824	1842.44	1766.08	0.061275	0.816797	0.999774	2106.13	2002.15	0.0729435	0.811373	0.951397	2189.67	3156.37	-0.527635	0.0314572	0.222145	-	Probable bifunctional methylthioribulose-1-phosphate dehydratase/enolase-phosphatase E1 Methylthioribulose-1-phosphate dehydratase Enolase-phosphatase E1
Zm00001d004705	1820	2055	1407	1992	3386	2376	2614	2756	2093	2232	2223	2645	125.145	98.3823	79.0059	95.6467	158.294	152.178	113.396	149.741	97.0006	113.485	100.34	133.052	2278.23	1903.26	0.25956	0.365896	0.906136	2437.6	1814.18	0.42622	0.209764	0.999774	2232.74	2646.34	-0.245144	0.491205	0.828051	2319.89	2482.72	-0.0977565	0.726494	0.933073	-	Amino acid permease 2
Zm00001d015788	1403	2921	2983	2368	2366	1447	3292	2104	3518	1201	1812	2169	21.0796	30.5561	36.5999	24.8441	24.1688	20.2505	31.2042	24.9786	35.6256	13.3429	17.8712	23.8406	2653.76	2540.08	0.0630262	0.825525	0.987682	1899.1	2427.13	-0.35399	0.267976	0.999774	1624.28	2064.31	-0.345978	0.337358	0.733537	1690.4	2892.75	-0.775209	0.0108297	0.106711	proteasome component4	proteasome component4
Zm00001d031008	1657	2657	2360	2109	2484	1927	2077	2491	2930	1668	2725	2485	30.7057	34.2807	35.7133	27.2904	31.2956	33.2614	24.2819	36.4744	36.5954	22.8557	33.1478	33.6881	2285.22	2350.4	-0.0408169	0.875792	0.992332	2044.09	2243.86	-0.134746	0.616358	0.999774	2143.35	2221.45	-0.0515232	0.878475	0.970352	2230.56	2491.02	-0.159192	0.592741	0.885223	CPP-transcription factor 2	Protein tesmin/TSO1-like CXC 4
Zm00001d035974	1543	2130	2309	1938	2670	1672	3340	2558	2949	1718	2299	2384	85.5431	82.2167	104.536	75.0257	100.639	86.341	116.819	112.057	110.193	70.4279	83.6661	96.6893	2657.61	2126.24	0.321875	0.160687	0.736912	1948.86	2028.73	-0.0579232	0.840915	0.999774	2003	2116.5	-0.0795385	0.8095	0.951279	2083.24	2896.51	-0.475516	0.0617873	0.335113	-	Chaperone protein dnaJ
Zm00001d014124	1597	2082	1838	2484	2479	1710	2134	2161	2121	3277	3305	2309	33.3688	30.2886	31.362	36.2431	35.2166	33.2808	28.1306	35.6787	29.8702	50.6308	45.3314	35.295	1949.72	1967.72	-0.0133024	0.954304	0.997283	2065.65	1876.97	0.138348	0.587162	0.999774	2773.92	2245.61	0.304798	0.334138	0.731233	2879.99	2124.99	0.438794	0.0941859	0.421875	-	Cell division cycle protein 48
Zm00001d020954	3706	1960	2163	1442	2565	2721	2066	2668	2973	1442	2217	1538	402.594	148.245	191.885	109.387	189.446	275.329	141.593	229.016	217.68	115.832	158.095	122.228	2356.12	2965.43	-0.331573	0.384787	0.914231	2183.85	2818.01	-0.367785	0.429602	0.999774	1612.67	2372.36	-0.556585	0.184671	0.574693	1677.42	2568.27	-0.614319	0.0366988	0.245476	C3H-transcription factor 340	Splicing factor U2af small subunit A
Zm00001d024631	2220	2552	2126	1675	2402	2736	2456	2214	2515	1992	2096	2472	202.298	161.913	158.206	106.584	148.815	232.229	141.194	159.417	154.468	134.224	125.378	164.794	2170.96	2480.99	-0.19239	0.411335	0.922325	2210.35	2365.24	-0.0979305	0.787064	0.999774	2061.63	2402.37	-0.22044	0.578455	0.871035	2142.57	2366.22	-0.143247	0.571719	0.874845	-	Erythronate-4-phosphate dehydrogenase family protein
Zm00001d022243	2192	2065	2491	2554	2489	2006	2877	2434	3112	1404	1773	2044	84.2502	55.2601	78.1855	68.547	65.0415	71.8163	69.7621	73.9212	80.618	39.9025	44.7333	57.4731	2536.38	2454.32	0.0477706	0.853782	0.99037	2202.95	2338.33	-0.0858714	0.770608	0.999774	1637.64	2395.4	-0.548625	0.0930678	0.413544	1703.11	2764.63	-0.698967	0.00853365	0.0892801	-	Serine/arginine-rich SC35-like splicing factor SCL33
Zm00001d035139	2230	2891	2371	2589	2053	1837	2449	2245	2724	1244	2148	2652	79.1326	71.4266	68.7075	64.1534	49.5307	60.7185	54.8262	62.9484	65.1507	32.6417	50.0352	68.8457	2240.94	2673.2	-0.254401	0.25765	0.840861	2025.18	2549.8	-0.332342	0.219847	0.999774	1893.85	2203.54	-0.21847	0.575176	0.870021	1971.9	2442.6	-0.308836	0.332752	0.735615	-	MA3 domain-containing protein
Zm00001d037905	1190	1664	1551	2088	1943	1633	3374	2599	2605	2859	3231	2583	43.5278	42.3774	46.329	53.3319	48.32	55.6375	77.8598	75.118	64.2228	77.3278	77.5796	69.1189	2580.42	1564.28	0.722155	0.00131475	0.0550849	1772.52	1492.58	0.247891	0.344264	0.999774	2707.15	1927.68	0.490023	0.102665	0.434852	2812.64	2812.17	0.000280257	0.999066	0.999581	elongation factor alpha1	Elongation factor 1-alpha
Zm00001d046317	1661	2082	2321	1599	2483	2064	3770	2472	2848	1639	1825	2535	178.784	156.028	204.012	120.184	181.707	206.934	256.006	210.245	206.615	130.449	128.948	199.614	2715.26	2167.64	0.325173	0.177543	0.761222	1951.39	2067.48	-0.083533	0.797826	0.999774	1889.64	2119.52	-0.165513	0.665693	0.905623	1964.79	2959.18	-0.590974	0.0382073	0.251248	-	60S ribosomal protein L11-1
novel.8418	1180	3215	3973	2540	2975	1939	2948	1910	1299	1639	2028	1631	17.9737	34.0955	49.4191	27.0163	30.8089	27.5102	28.329	22.9883	13.336	18.4602	20.2775	18.1745	1843.74	2882.9	-0.645032	0.098157	0.620062	2309.43	2756.52	-0.255454	0.516806	0.999774	1652.11	2509.32	-0.602988	0.0440104	0.279375	1717.17	2008.86	-0.226338	0.470336	0.827215	-	-
Zm00001d017956	1739	2265	2517	1839	2600	2145	3193	2795	2137	1639	2459	1940	409.075	370.965	483.513	302.08	415.826	469.994	473.861	519.521	338.82	285.092	379.711	333.855	2462.14	2325.72	0.0822165	0.758013	0.9813	2084	2218.58	-0.0904364	0.770299	0.999774	1878.26	2264	-0.269282	0.435076	0.798676	1953.74	2683.01	-0.457481	0.102236	0.44249	-	B-cell receptor-associated 31-like
Zm00001d005694	1621	2088	2668	419	1526	1581	5590	2265	3156	1802	1545	3003	207.283	185.897	278.604	37.4137	132.669	188.31	450.963	228.858	272.006	170.387	129.688	280.924	3228.83	2275.62	0.504944	0.111316	0.647899	1159.46	2170.79	-0.905141	0.0756306	0.999774	2014.65	1258.24	0.679397	0.225488	0.624843	2093.92	3518.61	-0.749012	0.0380482	0.250782	plastid redox insensitive2	plastid redox insensitive2
Zm00001d027353	2085	1363	1232	2244	4183	2627	1640	2807	2401	1511	3137	2033	133.855	60.9237	64.5894	100.598	182.579	157.091	66.4235	142.393	103.892	71.7291	132.201	95.4815	2121.02	1750.97	0.27691	0.469851	0.940752	2830.24	1665.14	0.765644	0.0605862	0.999774	2063.77	3071.38	-0.573511	0.14833	0.520482	2148.96	2311.82	-0.105102	0.76414	0.944274	-	Retinol dehydrogenase 12
Zm00001d003066	1965	2017	2402	2119	1954	1663	3363	2903	2946	1482	2150	2298	95.8591	68.5076	95.6899	72.1837	64.8083	75.5658	103.502	111.902	96.8647	53.4591	68.8495	82.0114	2782.5	2309.55	0.269017	0.282399	0.860648	1796.05	2201.16	-0.293339	0.310949	0.999774	1855.34	1953.35	-0.0741883	0.825527	0.95547	1930.33	3032.53	-0.651658	0.0164863	0.144252	-	Protein root UVB sensitive 2 chloroplastic
Zm00001d008812	2602	4615	3452	775	2121	3649	1391	1973	1242	2084	2253	1033	214.794	265.246	232.706	44.674	119.04	280.576	72.4422	128.695	69.1033	127.208	122.087	62.3834	1425.28	3731.75	-1.38911	4.58931e-06	0.000727811	2228.12	3564.06	-0.67801	0.205932	0.999774	1665.14	2421.49	-0.539985	0.359432	0.750453	1728.48	1553.18	0.154662	0.665451	0.911602	C3H-transcription factor 347	C3H47 C3H type transcription factor
novel.3403	606	3729	2270	5422	2986	529	1489	2070	2585	1032	2456	2015	18.3125	78.4564	56.0173	114.412	61.3479	14.8899	28.3869	49.4269	52.6498	23.0599	48.7185	44.5454	1878.47	2178.87	-0.214488	0.62778	0.972214	2588.74	2089.12	0.309322	0.627374	0.999774	1705.71	2818.68	-0.724779	0.234553	0.635178	1777.2	2047.79	-0.204287	0.570546	0.874257	-	-
Zm00001d038866	2598	1533	1674	2609	1858	2489	2781	2284	3228	1825	2266	2010	39.9158	16.3987	21.0031	27.9909	19.4083	35.6199	26.956	27.7281	33.4273	20.7334	22.8537	22.592	2492.24	2182.19	0.192185	0.576442	0.964244	2228.43	2074.68	0.103303	0.802406	0.999774	1905.44	2426.07	-0.348264	0.332346	0.729791	1980.76	2716.65	-0.45577	0.0640265	0.342364	-	alpha/beta-Hydrolases superfamily protein
Zm00001d012576	2772	2515	2107	1800	2619	3105	1067	2452	2860	991	1713	3144	265.216	167.535	164.624	120.259	170.364	276.714	64.4051	185.373	184.431	70.1105	107.586	220.061	1976.44	2703.55	-0.45195	0.252834	0.83719	2449.67	2574.71	-0.0719226	0.855058	0.999774	1847.32	2662.58	-0.527276	0.297378	0.699147	1924.24	2154.75	-0.163162	0.720549	0.930325	-	-
Zm00001d019467	1796	1927	1983	2647	2387	1945	3123	2422	2469	1932	2160	2353	91.218	68.1424	82.2468	93.8783	82.4255	92.0143	100.068	97.2001	84.5195	72.5577	72.0144	87.4277	2411.03	2060.02	0.227322	0.345229	0.897486	2177.24	1963.53	0.149233	0.587917	0.999774	2021.77	2367.97	-0.22802	0.461597	0.813198	2101.4	2627.59	-0.32243	0.195356	0.597621	-	Spermidine synthase 2
Zm00001d034990	1489	2118	1807	1698	2442	1935	2560	2602	2707	2207	2387	3078	83.337	82.5336	82.5892	66.3617	92.9231	100.876	90.3924	115.072	102.116	91.3372	87.6974	126.027	2389.84	1920.35	0.31543	0.165667	0.745142	1918.2	1832.42	0.0658031	0.823863	0.999774	2414.11	2083.67	0.212462	0.549934	0.857976	2509.52	2604.75	-0.0536926	0.844217	0.964531	-	Pectin lyase-like superfamily protein
Zm00001d028923	1699	2102	1819	2876	2240	1893	2186	1865	2426	2665	2830	2392	51.0293	43.9562	44.615	60.3187	45.7414	52.9588	41.4214	44.2612	49.111	59.1869	55.7961	52.5582	1950.57	2011.29	-0.0440202	0.846469	0.989379	2181.17	1918.1	0.185537	0.497811	0.999774	2465.65	2373.28	0.0551054	0.858955	0.965177	2561.22	2126.13	0.268636	0.259664	0.674597	-	Probable pre-mRNA-splicing factor ATP-dependent RNA helicase DEAH3
Zm00001d003147	1610	1952	2040	2117	2402	1954	3317	2523	2068	2604	2555	1797	49.3028	41.6186	51.015	45.2693	50.0096	55.7355	64.0826	61.0494	42.6833	58.9643	51.3603	40.2575	2381.47	2006.77	0.247118	0.344747	0.896995	2033.81	1913.75	0.0877541	0.749818	0.999774	2171.21	2210.61	-0.0258209	0.936912	0.985301	2253.96	2595.08	-0.203262	0.468326	0.826084	-	Eukaryotic translation initiation factor isoform 4G-2
Zm00001d035475	1397	3078	2863	2513	2328	1790	2549	2047	2157	1568	2372	2271	21.2479	32.595	35.5602	26.6901	24.0735	25.3592	24.459	24.6012	22.1122	17.6347	23.6824	25.2692	2033.67	2541.31	-0.321803	0.231554	0.816037	2062.5	2428.85	-0.236104	0.448159	0.999774	1938.61	2242.89	-0.210311	0.518366	0.843516	2017.01	2216.41	-0.135974	0.608084	0.889966	-	Isovaleryl-CoA dehydrogenase mitochondrial
Zm00001d050336	1735	3729	2679	2740	1691	1791	2551	1752	3430	1004	1436	2287	33.6597	50.3691	42.4429	37.1191	22.3043	32.3644	31.2226	26.8573	44.8504	14.4028	18.2876	32.4586	2304.48	2816.06	-0.289369	0.31215	0.87785	1948.85	2691.52	-0.466049	0.154968	0.999774	1490.34	2122.16	-0.509899	0.233296	0.633471	1551.28	2512.32	-0.695727	0.050806	0.298656	-	Methylcrotonoyl-CoA carboxylase beta chain mitochondrial
Zm00001d014794	3553	2296	1604	1599	2181	3962	1515	1611	2287	1802	1588	2815	193.547	87.0812	71.3538	60.8242	80.7758	201.033	52.0658	69.3433	83.969	72.5852	56.7849	112.182	1639.36	2799.39	-0.7717	0.0435418	0.439	2601.03	2661.41	-0.0331737	0.948873	0.999774	1965.48	2829.23	-0.525335	0.30214	0.702932	2042.66	1787.13	0.192767	0.559441	0.869078	physical impedance induced protein2	physical impedance induced protein2
Zm00001d037828	2765	2669	1545	953	2476	3888	1533	2198	1909	2045	2253	2576	232.129	156.007	105.922	55.8682	141.325	304.034	81.1943	145.808	108.019	126.949	124.161	158.21	1737	2546	-0.551608	0.110328	0.645259	2470.98	2424.85	0.0270389	0.960167	0.999774	2158.35	2685.03	-0.31479	0.561526	0.862853	2243.39	1893.19	0.245108	0.412779	0.790546	-	GDSL esterase/lipase
Zm00001d021445	3731	1027	1504	1492	1640	1433	4016	1422	3734	1638	1423	3747	471.952	90.4491	155.361	131.789	141.043	168.842	320.49	142.131	318.353	153.21	118.159	346.744	2677.69	2464.73	0.120002	0.812592	0.987147	1440.15	2336.83	-0.698099	0.184245	0.999774	2170.18	1565.61	0.47112	0.306575	0.705964	2257.01	2918.9	-0.371226	0.381405	0.770971	-	60S ribosomal protein L14-1
Zm00001d032610	3745	4262	2925	432	1721	1756	2529	2863	1966	1625	1639	1332	255.081	202.117	162.695	20.547	79.6971	111.407	108.674	154.087	90.2552	81.8432	73.282	66.3719	2255.02	3936.87	-0.803981	0.00676414	0.157752	1285.61	3752.75	-1.54581	0.00283848	0.313334	1436.87	1394.95	0.04303	0.93651	0.985053	1492.14	2457.35	-0.719504	0.0121001	0.11567	tonoplast intrinsic protein3	tonoplast intrinsic protein3
Zm00001d044653	1835	1704	2352	2436	2585	1734	2707	2686	2455	1463	2508	2303	164.657	106.457	172.347	152.637	157.703	144.929	153.243	190.445	148.476	97.0713	147.728	151.179	2385.2	2142.28	0.155167	0.580268	0.965429	2091	2041.12	0.0351083	0.90911	0.999774	1954.54	2272.7	-0.217579	0.521387	0.844509	2034.43	2599.49	-0.353476	0.218933	0.630172	-	-
Zm00001d012258	1947	2459	1989	3294	2576	1964	2037	2279	2228	1326	2435	2231	72.9515	64.1488	60.859	86.1845	65.622	68.5443	48.1513	67.4731	56.2659	36.7379	59.8906	61.1534	1995.51	2285.74	-0.195961	0.427883	0.925375	2422.12	2179.98	0.152124	0.580938	0.999774	1865.5	2635.24	-0.498374	0.167822	0.550703	1942.21	2174.95	-0.163113	0.59022	0.883907	-	Expressed protein; protein
Zm00001d050800	1845	2934	2069	2595	2047	1777	1910	2282	3067	1659	2586	1991	59.6932	66.0922	54.6652	58.6277	45.0278	53.5522	38.9862	58.3394	66.8812	39.6896	54.9222	47.1251	2207.47	2410.77	-0.127277	0.643694	0.974207	2001.99	2301.43	-0.201213	0.462658	0.999774	1938.23	2178.29	-0.168361	0.608494	0.883689	2016.38	2406.45	-0.254988	0.391448	0.77796	-	Calmodulin-binding protein 60 C
Zm00001d041246	1398	1790	1687	1047	1707	1355	2784	2444	3337	2629	2465	4056	173.107	154.32	170.586	90.5296	143.706	156.282	217.483	239.126	278.5	240.713	200.362	367.416	2580.37	1740.66	0.568107	0.0143569	0.244975	1301.89	1660.29	-0.35106	0.277243	0.999774	2893.75	1413.79	1.03352	0.00969136	0.112187	3007.7	2812.73	0.0966248	0.749057	0.939639	-	Glycine-rich RNA-binding protein 7
Zm00001d006547	1907	1752	1654	826	2111	3852	3138	2138	2179	3261	2328	1547	210.824	134.854	149.323	63.7655	158.669	396.658	218.862	186.765	162.363	266.576	168.944	125.116	2231.88	1939.22	0.203291	0.458179	0.935878	2318.4	1847.06	0.327729	0.54994	0.999774	2235.92	2520.06	-0.172354	0.76994	0.941106	2317.37	2432.25	-0.0698256	0.824129	0.959805	-	Histone H2A
Zm00001d013007	1733	2262	1993	1986	2628	1689	3345	1632	2747	2701	1867	2065	63.5878	57.7869	59.7179	50.8852	65.5595	57.7254	77.432	47.3166	67.9354	73.2829	44.9688	55.4305	2279.1	2135.55	0.0941964	0.718866	0.979699	1957.34	2037.07	-0.0575156	0.831425	0.999774	2091.12	2126.01	-0.0239403	0.944494	0.986874	2168.91	2484.09	-0.195984	0.510159	0.847538	ADP-ribosylation factor homolog1	ADP-ribosylation factor homolog1
Zm00001d016326	2108	2735	2220	3785	2727	1806	1717	1679	2810	1082	1906	2057	35.8303	32.3667	30.8145	44.9244	31.5137	28.593	18.4119	22.5501	32.192	13.5991	21.2664	25.578	1870.89	2520.01	-0.429633	0.122047	0.671377	2543.37	2403.68	0.0817113	0.784594	0.999774	1576.32	2767.61	-0.812165	0.0369281	0.251567	1641.16	2039.68	-0.313624	0.347266	0.746021	-	KH domain-containing protein
Zm00001d006085	2126	2271	2234	2503	2213	2524	2378	2391	2694	1439	2055	1789	51.5885	38.3679	44.2685	42.4119	36.5095	57.048	36.4041	45.8445	44.0605	25.8198	32.7335	31.758	2263.42	2395.16	-0.0814353	0.741874	0.981029	2311.38	2282.88	0.017811	0.954269	0.999774	1647.06	2514.77	-0.610297	0.0778385	0.375387	1713.1	2467.07	-0.52605	0.0429265	0.271798	-	Proteasome subunit beta type
Zm00001d040617	2351	2162	3217	1319	3044	2569	2032	3350	2229	933	1126	2257	134.55	86.1489	150.351	52.7126	118.444	136.949	73.3677	151.494	85.9813	39.4835	42.3021	94.4967	2365.44	2810.94	-0.249011	0.471782	0.94191	2224.39	2678.26	-0.267966	0.522052	0.999774	1367.74	2414.24	-0.819726	0.100339	0.430873	1423.35	2577.87	-0.856852	0.0321575	0.225865	-	60S ribosomal protein L29
Zm00001d038625	1682	2372	1305	2199	1160	1357	3679	1966	3802	3417	1613	2010	62.972	61.8298	39.8983	57.4889	29.5267	47.322	86.8961	58.1599	95.9391	94.5952	39.6413	55.0517	2794.34	1900.91	0.556019	0.0600316	0.50767	1477.64	1813.7	-0.2957	0.413263	0.999774	2231.01	1609.79	0.470838	0.286908	0.690084	2310.4	3046.04	-0.398949	0.250552	0.664392	sulfite reductase1	sulfite reductase1
Zm00001d012537	1925	1714	1871	1947	1854	2345	3160	2233	2801	1706	2533	2472	32.8328	20.354	26.0599	23.1889	21.4991	37.2547	34.0026	30.0943	32.1997	21.5158	28.3598	30.8445	2452.76	2013.08	0.285534	0.277794	0.85759	1982.83	1917.35	0.0483731	0.890915	0.999774	2095.76	2157.16	-0.0413752	0.912667	0.979456	2180.41	2673.29	-0.294064	0.263361	0.677098	-	ADP-ribosylation factor A1F
Zm00001d038923	1770	2489	2068	2219	2614	2877	2065	2173	1970	1997	2329	1953	123.701	121.112	118.025	108.292	124.205	187.284	91.0477	119.999	92.7958	103.2	106.847	99.8517	1890.93	2245.73	-0.24828	0.295066	0.866336	2479.52	2142.8	0.210288	0.508619	0.999774	1960.61	2695.86	-0.459192	0.193135	0.58651	2037.43	2060.84	-0.0162567	0.948792	0.990645	receptor for activated C kinase1	Guanine nucleotide-binding protein beta subunit-like protein
Zm00001d020976	1704	2334	2747	1282	3824	2067	2164	2458	2350	1622	1917	2007	107.339	102.365	141.309	56.3917	163.773	121.281	85.9995	122.346	99.7745	75.5515	79.269	92.489	2127.77	2412.88	-0.181584	0.494631	0.948316	2238.5	2302.2	-0.0405059	0.92217	0.999774	1737.71	2426.11	-0.481454	0.268573	0.671961	1806.46	2319.08	-0.360235	0.17753	0.572935	-	-
Zm00001d043104	442	1250	1517	1690	1554	1106	2098	1004	766	7037	5357	2641	18.4054	36.2405	51.5857	49.1412	43.9955	42.8982	55.1159	33.035	21.4987	216.677	146.432	80.4532	1142.7	1103.7	0.0498581	0.905225	0.994959	1345.95	1055.43	0.350431	0.384881	0.999774	4692.94	1463.6	1.68094	4.78868e-05	0.0020277	4863.39	1244.98	1.96569	8.50248e-07	2.8574e-05	-	-
Zm00001d049723	1940	2935	2566	1690	2170	1795	3097	2462	2874	1149	1383	2395	183.37	193.151	198.064	111.545	139.451	158.035	184.679	183.879	183.095	80.3062	85.8105	165.61	2536.3	2629.47	-0.0520983	0.804426	0.986879	1785.42	2509.71	-0.491531	0.0823252	0.999774	1557.27	1940.08	-0.317054	0.439577	0.801665	1620.21	2764.35	-0.770887	0.0185942	0.156421	-	Protein mago nashi homolog
Zm00001d034175	1840	3436	2935	2734	2097	1663	2771	1541	2564	1320	1422	2036	161.101	209.458	209.851	167.154	124.829	135.624	153.062	106.611	151.308	85.4589	81.7283	130.41	2037.87	2866.03	-0.491965	0.0570838	0.497408	2011.55	2737.71	-0.444763	0.123921	0.999774	1506.17	2188.73	-0.5393	0.133789	0.496833	1565.95	2221.27	-0.504614	0.0936552	0.420302	-	CCG-binding protein 1
Zm00001d027493	1834	2441	2346	1861	2667	2334	1406	2541	2856	1190	2610	2242	526.414	487.818	549.893	373.003	520.459	624.009	254.602	576.303	552.52	252.568	491.768	470.779	2098.33	2358.38	-0.168712	0.608784	0.969672	2182.21	2249.85	-0.0442352	0.886494	0.999774	1875.83	2370.83	-0.337688	0.404259	0.777699	1954.01	2287.47	-0.227131	0.546385	0.863014	-	NADH-ubiquinone oxidoreductase B18 subunit4
Zm00001d013937	768	1301	1069	3533	1240	787	7398	1319	3914	1815	1122	2051	43.2935	51.0623	49.2109	139.073	47.5246	41.3236	263.103	58.7523	148.711	75.6555	41.5189	84.5825	3614.81	1101.16	1.71494	5.13212e-05	0.00482097	1659.93	1051.48	0.658852	0.157192	0.999774	1584.23	1810.45	-0.192806	0.713707	0.922891	1644.13	3939.4	-1.26086	0.00463906	0.0559935	GRMZM2G073351	Protochlorophyllide reductase C chloroplastic
Zm00001d049680	2015	2131	1690	1796	1930	2174	2233	1886	2560	2695	2354	2848	82.6961	60.8913	56.6394	51.4699	53.852	83.1058	57.8159	61.1603	70.8128	81.7845	63.4173	85.5072	2009.84	2111.51	-0.070843	0.782981	0.983766	1894.94	2012.22	-0.0867759	0.795354	0.999774	2486.94	2060.74	0.271456	0.45172	0.808168	2582.64	2190.78	0.237339	0.356903	0.754014	-	RNA-binding (RRM/RBD/RNP motifs) family protein
Zm00001d016364	3010	2384	2460	445	2330	2718	2417	2573	1935	1609	1814	2603	190.76	105.193	127.315	19.6933	100.395	160.447	96.6377	128.848	82.654	75.4014	75.4657	120.684	2115.02	2894.04	-0.452249	0.144185	0.70896	1832.45	2754.88	-0.588374	0.313751	0.999774	1899.05	1988.56	-0.0662535	0.913356	0.979456	1974.76	2304.85	-0.222933	0.473335	0.829424	-	Tetraspanin-2
Zm00001d025413	1608	2058	2139	2146	2475	2383	2829	1812	2433	1756	2207	2452	55.7537	49.6815	60.5648	51.9583	58.3442	76.9615	61.8828	49.6437	56.858	45.0209	50.2321	62.1958	2109.2	2072.62	0.0255193	0.912807	0.995089	2228.55	1976.97	0.172633	0.562418	0.999774	2010.93	2422.69	-0.268579	0.437479	0.800509	2091.17	2298.85	-0.136751	0.603497	0.888432	-	40S ribosomal protein S10-1
Zm00001d033574	1765	2746	2035	918	2157	1866	2455	3278	2842	1784	2289	2156	245.788	266.243	231.421	89.268	204.221	242.041	215.683	360.698	266.749	183.702	209.244	219.643	2634.93	2308.05	0.190831	0.478433	0.944434	1589.11	2203.17	-0.471676	0.237098	0.999774	1946.7	1724.78	0.174867	0.684076	0.911255	2024.1	2871.82	-0.504494	0.0763688	0.378235	-	-
Zm00001d049459	1819	3173	2543	1796	2081	2087	2963	2042	2837	1232	1672	1989	125.629	152.577	143.425	86.6164	97.7156	134.258	129.103	111.437	132.062	62.9172	75.8026	100.495	2343.53	2639.22	-0.171511	0.44535	0.931368	1903.65	2520.43	-0.405325	0.18339	0.999774	1534.74	2069.57	-0.431147	0.24359	0.644408	1596.59	2554.37	-0.678101	0.0153983	0.137964	-	Uncharacterised conserved protein (UCP012943)
Zm00001d043390	1230	3114	1727	1326	1965	2016	3148	2641	2571	2197	2199	2097	129.135	227.624	148.065	97.2119	140.261	197.147	208.508	219.091	181.929	170.558	151.55	161.061	2523.53	2074.62	0.282089	0.313208	0.878859	1709.6	1984.32	-0.215534	0.57223	0.999774	2034.83	1857.7	0.131686	0.725315	0.927685	2113.54	2750.21	-0.37985	0.113093	0.465993	-	delay of germination 1
Zm00001d029704	2636	864	1487	657	1851	2456	3263	2032	3247	2393	1703	3581	302.091	68.9394	139.163	52.5769	144.223	262.17	235.916	184.007	250.805	202.786	128.114	300.227	2541.64	1933.62	0.395033	0.363925	0.905213	1657.1	1834.98	-0.147099	0.805982	0.999774	2440.99	1799.83	0.439848	0.432626	0.796744	2535.59	2770.43	-0.127966	0.702532	0.924342	glutathione transferase37	glutathione transferase37
Zm00001d007815	2182	2090	2099	4046	2361	1694	1948	1835	2080	1961	1663	2154	193.94	129.336	152.351	251.116	142.673	140.245	109.232	128.874	124.606	128.882	97.0277	140.059	1774.19	2317.75	-0.385274	0.134488	0.693423	2471.75	2208.09	0.163049	0.641753	0.999774	1821.93	2691.56	-0.563137	0.142266	0.510808	1892.04	1933.79	-0.0315027	0.90528	0.981962	-	40S ribosomal protein S15-4
Zm00001d015856	1511	2311	2241	2896	2619	1332	2958	2093	2506	1711	2190	1740	27.268	29.0369	33.0258	36.4943	32.1336	22.3901	33.6772	29.8454	30.4812	22.8319	25.9433	22.9716	2262.99	2141.79	0.0794051	0.72343	0.980264	2076.17	2044.34	0.0225049	0.941536	0.999774	1758.05	2257.15	-0.360714	0.287244	0.690285	1827.52	2466.4	-0.43252	0.0707781	0.362883	citrate synthase1	citrate synthase1
Zm00001d008455	1820	1642	1329	1632	2483	2283	2193	3258	2533	2107	3301	1518	111.358	69.9496	66.4045	69.7281	103.291	130.112	84.6522	157.514	104.459	95.3274	132.583	67.9478	2466.32	1752.94	0.492795	0.132657	0.690362	2045.54	1669.32	0.293293	0.423662	0.999774	2135.16	2222.23	-0.0574134	0.887521	0.972716	2220.21	2687.96	-0.275529	0.415482	0.792778	-	ARM repeat superfamily protein
Zm00001d038764	868	618	782	510	1186	1893	737	864	949	6922	4616	6154	57.2923	28.4005	42.1507	23.5063	53.2226	116.383	30.6897	45.0618	42.2187	337.839	200.002	297.158	777.46	839.808	-0.110537	0.736619	0.980379	1210.71	799.212	0.599085	0.260952	0.999774	5592.71	1315.79	2.08809	0.000103608	0.00368704	5802.03	847.436	2.77573	6.48283e-21	1.23458e-18	-	UDP-glycosyltransferase 88A1
novel.1828	1164	2524	3417	5475	850	1249	3347	1495	2309	1617	1431	1201	25.3485	38.2692	60.7667	83.2569	12.585	25.3351	45.9837	25.7252	33.891	26.0382	20.4564	19.1335	2104.04	2472.84	-0.233017	0.51173	0.951726	2282.99	2362.88	-0.049597	0.93314	0.999774	1331.09	2494.83	-0.906422	0.125124	0.482946	1381.52	2293.09	-0.731268	0.0129486	0.121866	-	-
Zm00001d053650	2211	2152	1893	1485	2051	2346	2520	2534	2366	1986	2524	1968	161.622	109.525	113.001	75.8009	101.932	159.735	116.215	146.365	116.57	107.348	121.113	105.242	2255.63	2275.38	-0.0123376	0.9632	0.997283	1906.76	2167.7	-0.185203	0.617728	0.999774	2018.46	2072.58	-0.0378306	0.921701	0.980772	2098.12	2458.32	-0.228381	0.363483	0.758424	-	F-box protein interaction domain containing protein [Source:UniProtKB/TrEMBL;Acc:B4FAV8]
Zm00001d017445	2259	2252	1989	3048	1761	2430	2297	1644	2536	1872	1809	2126	85.6331	59.4368	61.5718	80.6822	45.3858	85.8012	54.9333	49.2431	64.7943	52.4727	45.0148	58.9579	1936.4	2360.15	-0.285064	0.277342	0.857365	2303.56	2248.7	0.0347769	0.921341	0.999774	1826.27	2509.16	-0.458186	0.226016	0.625028	1897.28	2110.77	-0.154006	0.553853	0.866077	-	ELMO/CED-12 family protein
Zm00001d022364	2428	1402	1839	2899	2244	2478	2215	2321	2491	1331	2379	1988	125.906	50.6182	77.8756	104.974	79.1144	119.691	72.4636	95.1023	87.0629	51.0361	80.981	75.4166	2135.44	2128.09	0.00540043	0.987431	0.998462	2415.2	2023.49	0.255544	0.513691	0.999774	1771.23	2628.5	-0.569306	0.117779	0.467525	1843.74	2327.53	-0.336005	0.243608	0.657574	-	SNARE associated Golgi protein family
Zm00001d048073	2711	1894	2600	2538	2225	2296	1783	2676	2340	1250	2122	1575	110.872	53.9306	86.8338	72.4807	61.8669	87.4635	46.0038	86.4764	64.5017	37.8012	56.9679	47.1223	2096.7	2668.35	-0.347722	0.311398	0.877448	2236.51	2539.38	-0.183116	0.605078	0.999774	1535.2	2433.13	-0.664154	0.0558661	0.316586	1597.56	2285.27	-0.516189	0.102538	0.442966	-	Heat shock 70 kDa protein 8
Zm00001d048334	2764	2458	2572	1385	2143	2502	2797	2219	2358	1473	1640	1674	247.781	153.417	188.288	86.6994	130.613	208.919	158.187	157.183	142.474	97.6415	96.5083	109.784	2219.54	2848.8	-0.359761	0.172327	0.755177	1964.43	2713.22	-0.466078	0.23689	0.999774	1500.13	2134.88	-0.508781	0.211816	0.609576	1559.03	2418.97	-0.63377	0.00854471	0.0893637	-	Whole genome shotgun sequence of line PN40024 scaffold_113.assembly12x (Fragment)
Zm00001d024903	3758	313	433	373	305	4377	246	5316	319	2336	4141	4029	126.333	7.32599	11.887	8.75602	6.97101	137.056	5.21729	141.209	7.22792	58.0679	91.3813	99.0857	2001.74	1883.12	0.0881372	NA	1	1885.53	1779.12	0.0837875	NA	1	3275.69	2055.29	0.672568	NA	1	3410.17	2180.47	0.645257	NA	1	heat shock protein, 90 kDa	heat shock protein 90 kDa
Zm00001d040624	1168	2312	1660	1186	3217	1450	2470	1758	2584	2309	2842	2983	92.1238	126.963	106.92	65.3207	172.51	106.527	122.907	109.564	137.367	134.665	147.145	172.122	2037	1785.8	0.189575	0.435368	0.927648	1802.05	1706.29	0.0786858	0.843397	0.999774	2547.76	1952.72	0.383662	0.361309	0.751959	2648.99	2220.36	0.254543	0.318232	0.724264	-	RESPONSE TO ABA AND SALT 1
Zm00001d047635	2035	2178	1943	2857	2140	2365	2277	1767	2242	1917	2093	2034	61.8133	46.0614	48.1961	60.5989	44.1943	66.913	43.6345	42.4104	45.9002	43.0568	41.7329	45.1982	1887.55	2224.29	-0.236448	0.321977	0.883527	2330.31	2119.93	0.136523	0.656451	0.999774	1892.93	2536.33	-0.421973	0.202476	0.597661	1966.95	2057.34	-0.0648682	0.782812	0.948844	-	Ubiquitin-conjugating enzyme E2 32
Zm00001d018208	1517	1998	2170	1475	2008	1750	3389	2354	2560	2030	2038	2531	133.318	122.254	155.735	90.5178	119.979	143.253	187.899	163.467	151.637	131.918	117.571	162.723	2486.47	2026.24	0.295433	0.213593	0.797203	1661.24	1932.97	-0.218806	0.48153	0.999774	2076.46	1805.02	0.202285	0.565573	0.865641	2157.74	2709.8	-0.328786	0.207434	0.61655	GeBP-transcription factor 17	protein; Tyrosine specific protein phosphatase-like
Zm00001d002006	401	463	278	655	682	668	1369	1197	1243	9335	6593	2831	6.98024	5.61137	3.95178	7.96168	8.07134	10.8309	15.0341	16.4641	14.5834	120.155	75.3357	36.0511	1150.78	410.977	1.48662	2.20705e-07	5.04254e-05	636.634	391.764	0.70061	0.0484314	0.999774	5856.3	692.275	3.08092	1.80604e-11	5.67845e-09	6065.67	1254.2	2.27397	8.70652e-10	4.72406e-08	plasma-membrane H+ATPase2	H(+)-ATPase 5
Zm00001d013830	2157	3842	2475	1409	2347	2778	897	2210	1642	2008	1988	1942	115.82	143.633	108.525	52.8303	85.6806	138.94	30.3862	93.766	59.4251	79.7261	70.0717	76.2846	1490	2960.64	-0.991037	0.00794637	0.173049	2135.31	2827.71	-0.405561	0.303542	0.999774	1861.78	2320.35	-0.317397	0.449004	0.807021	1933.78	1624.03	0.252212	0.496691	0.841555	-	cytochrome P450 family 76 subfamily C polypeptide 7
Zm00001d034256	2259	1958	2021	1944	1910	1901	3497	2225	3040	1226	1916	1785	83.8385	50.5943	61.2513	50.3803	48.1943	65.716	81.8789	65.2492	76.0436	33.645	46.6782	48.4639	2611.6	2284.32	0.193689	0.478459	0.944434	1825.89	2175.34	-0.252587	0.434419	0.999774	1536.61	1985.79	-0.369734	0.286774	0.68993	1598.9	2846.45	-0.832149	0.00216595	0.0303995	phosphohexose isomerase1	phosphohexose isomerase1
Zm00001d032268	2445	1600	1704	2427	2577	2418	1953	2120	2259	1976	2207	1981	140.187	63.8718	79.7846	97.1705	100.456	129.135	70.6445	96.0465	87.2982	83.7754	83.0656	83.0931	1926.65	2146.14	-0.155262	0.639284	0.97406	2350.85	2041.29	0.203938	0.581603	0.999774	1927.66	2556.06	-0.406896	0.195971	0.589228	2003	2099.98	-0.0680291	0.787569	0.950377	-	Mitochondrial carrier protein MTM1
Zm00001d020983	1887	1342	2127	1762	2318	1881	2824	2715	2083	1353	1605	3728	205.228	101.62	188.91	133.816	171.401	190.553	193.767	233.321	152.692	108.809	114.586	296.616	2318.24	1977.36	0.229769	0.480779	0.944434	1880.76	1882.22	-0.000948245	0.997909	0.999834	2124.52	2043.5	0.0561095	0.904514	0.976507	2211.26	2526.27	-0.192173	0.626056	0.897618	-	small subunit ribosomal protein 16
Zm00001d022180	2249	1955	2596	1633	2291	1933	2577	2324	2721	1379	1835	2108	86.1588	52.1457	81.2151	43.6851	59.6719	68.9769	62.2836	70.35	70.2587	39.064	46.1464	59.0791	2302.26	2483.9	-0.109265	0.690301	0.976797	1856.52	2365.91	-0.349791	0.304179	0.999774	1668.5	2016.97	-0.273492	0.450176	0.807457	1735.54	2509.37	-0.531947	0.0501398	0.296897	ribosomal proteinS6	ribosomal proteinS6
Zm00001d017476	1862	1680	1821	2694	2464	1269	3280	2142	2384	1888	2009	2097	96.6089	60.6888	77.1559	97.605	86.9187	61.3283	107.364	87.8163	83.3692	72.4339	68.4241	79.5956	2331.88	1957.76	0.252821	0.34927	0.898544	1950.69	1864.75	0.06552	0.842195	0.999774	1879.87	2120.67	-0.174138	0.6054	0.883133	1953.39	2541.31	-0.379719	0.128236	0.494275	-	Chaperone protein dnaJ 3
Zm00001d002824	2528	2551	2209	2700	2272	1717	2008	2273	2800	1114	1657	1760	76.0499	53.431	54.2674	56.7182	46.4692	48.112	38.1096	54.0305	56.7729	24.7804	32.7217	38.7335	2152.9	2644.34	-0.296477	0.287437	0.862065	2071.86	2519.58	-0.281997	0.334952	0.999774	1417.17	2253.66	-0.669286	0.0503118	0.299636	1474.57	2346.8	-0.67032	0.0242394	0.187487	-	Vacuolar processing enzyme%2C beta-isozyme
Zm00001d035543	2235	2627	2780	404	915	759	2332	1718	2261	2286	2238	4974	146.798	120.134	149.111	18.5294	40.8601	46.4352	96.6321	89.1631	100.094	111.025	96.4929	239.003	1891.1	2742.74	-0.536141	0.0196861	0.289898	665.662	2615.29	-1.97468	4.62712e-07	0.000433061	3018.03	722.474	2.06293	3.14514e-05	0.00141967	3139.08	2061.22	0.606735	0.0883359	0.409176	-	Glycine-rich protein A3%3B Glycine/proline-rich family protein isoform 1%3B Glycine/proline-rich family protein isoform 2
Zm00001d029495	2530	2009	1952	1347	2777	3140	2881	2207	2107	1761	1753	1053	776.024	429.038	488.941	288.509	579.116	897.111	557.503	534.903	435.593	399.408	352.962	236.285	2164.8	2392.85	-0.144079	0.625687	0.972081	2378.38	2277.7	0.0623406	0.888537	0.999774	1422.41	2583.38	-0.860689	0.0638779	0.338243	1476.41	2359.16	-0.676081	0.0171384	0.148003	-	-
Zm00001d038310	2261	3138	2658	2413	4494	1577	1431	1245	1914	874	1351	2152	44.5924	43.0898	42.8092	33.2319	60.2599	28.9704	17.8053	19.4021	25.4428	12.746	17.4907	31.0496	1380.59	2862.22	-1.0518	1.65183e-05	0.00206173	2559.44	2730.89	-0.0933397	0.791843	0.999774	1379.43	2775	-1.00859	0.0290722	0.220045	1436.18	1505.01	-0.0676448	0.849866	0.966495	TUB-transcription factor 10	Tubby-like F-box protein 10
Zm00001d032905	2379	3000	2350	981	1878	1726	2891	2331	2155	1959	2104	1656	46.9987	41.2642	37.9124	13.5331	25.2244	31.761	36.032	36.3874	28.6946	28.6172	27.2853	23.9334	2224.51	2762.92	-0.31261	0.188463	0.772616	1474.61	2635.04	-0.8378	0.0242796	0.845378	1785.79	1601.26	0.157659	0.69484	0.915016	1854.91	2424.24	-0.386099	0.121465	0.481204	-	DWNN domain a CCHC-type zinc finger
Zm00001d054107	2052	2368	2200	2641	2322	1875	2179	2387	2342	1346	2138	1528	63.334	50.8865	55.4503	56.92	48.7256	53.9042	42.4293	58.2144	48.7201	30.719	43.317	34.5013	2104.91	2379.62	-0.176938	0.475611	0.943591	2130.2	2268.74	-0.0907691	0.734013	0.999774	1555.47	2316.96	-0.574768	0.0758939	0.369988	1618.18	2294.18	-0.503348	0.0674227	0.353263	-	FAM10 family protein
Zm00001d013111	2488	3409	669	3371	503	3257	740	2909	1682	1670	2373	2261	151.539	144.565	33.2753	143.374	20.8294	184.779	28.4351	140.002	69.0496	75.2129	94.8773	100.746	1701.13	2332.92	-0.455722	0.594257	0.968199	2362.61	2225.32	0.08626	0.898068	0.999774	1968.6	2579.66	-0.389858	0.527196	0.846983	2047.72	1854.03	0.14368	0.746932	0.939229	-	DnaJ protein
Zm00001d053595	1875	1848	2009	2371	2437	1964	2402	2380	2143	1817	2411	1672	26.4282	18.1355	23.1243	23.3365	23.3538	25.7852	21.3594	26.5071	20.3587	18.9376	22.3077	17.2408	2104.94	2080.23	0.0172508	0.947554	0.997283	2119.92	1982.15	0.0971259	0.734551	0.999774	1834.05	2304.79	-0.329457	0.287497	0.690556	1906.51	2294.03	-0.266719	0.305499	0.715667	RPD3 histone deacetylase homolog	RPD3 histone deacetylase homolog
Zm00001d036441	2804	3132	2797	296	1112	1153	3546	2590	2945	882	907	3160	804.834	625.91	655.606	59.3277	217.004	308.262	642.12	587.417	569.738	187.197	170.894	663.542	2723.57	3146.34	-0.207914	0.368596	0.908101	842.601	2999.28	-1.8322	0.00029154	0.0733489	1583.83	914.358	0.792849	0.223195	0.622732	1648.85	2968.33	-0.848344	0.0579367	0.32334	-	zinc finger (C2H2 type) family protein
Zm00001d029608	2625	2104	2050	2731	2148	2224	2808	1813	2621	1095	1265	1739	28.6488	15.9877	18.2706	20.8131	15.9385	22.6086	19.3341	15.6348	19.28	8.83678	9.06274	13.8845	2158.84	2497.3	-0.209608	0.471573	0.941819	2242.07	2377.23	-0.0842979	0.803584	0.999774	1290.58	2439.86	-0.918736	0.0118131	0.127419	1342.07	2353.06	-0.810301	0.00503373	0.0593547	-	Mechanosensitive ion channel protein 3 chloroplastic
Zm00001d039686	1280	2681	1738	1497	2367	1838	2307	2682	2228	2174	2840	1575	41.5852	60.6439	46.1105	33.9615	52.2832	55.6206	47.2852	68.8503	48.7872	52.2264	60.5673	37.4336	2208.57	1971.83	0.163044	0.552767	0.961516	1802.31	1884.51	-0.0647536	0.845601	0.999774	2041.96	1957.3	0.0612956	0.868909	0.96733	2121.96	2406.98	-0.181557	0.537207	0.860158	-	-
Zm00001d042344	2706	1367	1393	3235	2225	2519	2360	3455	729	1238	2492	1467	49.7128	17.4852	20.8984	41.5003	27.7911	43.1052	27.3528	50.1541	9.02671	16.8176	30.0524	19.7162	2052.19	2079.85	-0.019182	0.970653	0.997667	2521.54	1975.87	0.352112	0.419445	0.999774	1603.11	2745.1	-0.775786	0.0436005	0.277696	1668.98	2235.52	-0.421407	0.370861	0.763442	stearoyl-acyl-carrier-protein desaturase1	stearoyl-acyl-carrier-protein desaturase1
Zm00001d031796	108	216	52	103	274	2300	37	106	55	6290	9023	6582	12.5145	17.4263	4.92058	8.33423	21.5862	248.245	2.70484	9.70544	4.29552	538.944	686.331	557.959	62.8768	129.629	-1.04942	0.0749745	0.557945	996.195	123.896	3.00689	0.0240781	0.842238	6805.34	1085.23	2.64888	NA	1	7076.93	68.522	6.70022	1.75315e-64	8.51361e-61	AP2-EREBP-transcription factor 172	AP2 domain containing protein
Zm00001d007962	852	2079	1509	1057	2138	1504	2416	3065	2227	1976	3894	2399	57.0792	96.9737	82.5561	49.4482	97.3824	93.8529	102.114	162.251	100.559	97.8875	171.248	117.577	2370.61	1525.31	0.635491	0.0393507	0.417347	1483.35	1458.5	0.0239063	0.949932	0.999774	2553.4	1609.77	0.665747	0.105138	0.439995	2658.2	2583.46	0.0413965	0.897686	0.979988	G2-like-transcription factor 27	Myb-like DNA-binding domain%2C SHAQKYF class family protein
Zm00001d034404	3009	2230	2173	2573	2187	1904	2464	1566	2578	1182	1863	1381	302.379	156.026	178.324	180.554	149.421	178.221	156.214	124.348	174.612	87.8312	122.895	101.526	1967.1	2745.67	-0.480609	0.124388	0.675703	2084.15	2612.75	-0.32588	0.34209	0.999774	1374.59	2267.22	-0.721774	0.0271946	0.211992	1430.01	2144.23	-0.58446	0.0334022	0.231613	-	Ubiquitin-conjugating enzyme E2 2
Zm00001d003451	398	1905	1690	516	1437	1518	1364	3033	2071	3761	4041	3368	23.362	77.8546	81.0096	21.1502	57.3481	82.9968	50.5116	140.675	81.935	163.243	155.707	144.628	2027.66	1340.51	0.596402	0.196834	0.780503	1137.77	1283.89	-0.174917	0.753671	0.999774	3490.79	1235.14	1.49929	0.00186287	0.0350943	3626.21	2209.92	0.714782	0.0438431	0.27516	EIL-transcription factor 7	ETHYLENE INSENSITIVE 3-like 5 protein
Zm00001d002781	1604	2535	2478	3451	2207	1297	2198	2242	2618	1065	1704	1665	22.2773	24.5131	28.1048	33.4688	20.8399	16.7788	19.259	24.6043	24.507	10.9373	15.5353	16.9171	2140.6	2333.16	-0.124488	0.608167	0.969494	2105.26	2227.28	-0.0811143	0.813929	0.999774	1383.8	2291.62	-0.727885	0.0674092	0.348269	1440.09	2333.26	-0.696084	0.0146947	0.133716	RNA recognition water-stress protein1	RNA recognition water-stress protein1
Zm00001d003287	1914	1498	1225	674	1850	1190	3941	4699	1230	3831	2276	736	199.829	108.89	104.442	49.1375	131.318	115.724	259.58	387.65	86.5532	295.754	155.984	56.2143	3059.84	1714.08	0.836195	0.067485	0.530591	1171.82	1631.26	-0.477126	0.282559	0.999774	2139.3	1270.7	0.75159	0.193724	0.586965	2213.16	3333.25	-0.590789	0.477696	0.832404	-	nitrate transport4
Zm00001d053616	1356	2348	2044	2360	1906	1464	2983	1876	2912	1696	2216	1869	33.5458	40.4425	41.2935	40.7688	32.058	33.7351	46.5566	36.6716	48.5548	31.0246	35.9865	33.8253	2313.41	2015.11	0.199101	0.407848	0.922325	1774.3	1924.34	-0.117215	0.674123	0.999774	1803.02	1930.25	-0.0983827	0.753254	0.936228	1874.57	2521.62	-0.427886	0.0910139	0.414367	-	26S protease regulatory subunit 8 homolog B
Zm00001d038929	1288	2059	1870	2264	1954	1396	3018	2219	2667	1869	2455	1970	46.4427	51.6916	55.0637	57.0053	47.9029	46.8866	68.6547	63.2233	64.8167	49.8326	58.1092	51.9662	2370.07	1837.78	0.366858	0.09491	0.611416	1734.09	1754.46	-0.0168563	0.950364	0.999774	1961.3	1886.03	0.0564242	0.855014	0.964081	2039.05	2583.14	-0.341213	0.152606	0.534883	ATP synthase2	ATP synthase2
Zm00001d012561	2844	2051	2891	3818	3830	1865	777	1785	1815	287	867	2188	218.441	109.681	181.332	204.775	200.004	133.428	37.6509	108.333	93.9601	16.3001	43.7135	122.943	1360.75	2876.5	-1.08	0.00700868	0.161825	2885.16	2737.91	0.0759353	0.832359	0.999774	1061.22	3135.47	-1.56308	0.00985815	0.113302	1106.9	1483.39	-0.422369	0.63293	0.899607	cystatin2	Cystatin2%3B Cysteine proteinase inhibitor%3B Putative cystatin
Zm00001d014953	2202	2006	2066	3037	2391	1939	2477	1649	2325	1343	1569	1992	105.555	66.9508	80.8752	101.659	77.9252	86.5771	74.9098	62.46	75.1187	47.6038	49.3717	69.8563	1925.37	2289.77	-0.249552	0.346291	0.897486	2287.25	2181	0.0689089	0.821546	0.999774	1541.77	2488.56	-0.690779	0.0442132	0.27983	1603.15	2098.58	-0.388693	0.158592	0.545752	-	Ferrochelatase
Zm00001d015375	1758	2417	2764	1275	1779	2204	2954	2069	2299	1553	1728	2186	374.159	358.159	480.394	189.489	257.424	436.929	396.64	347.95	329.791	244.406	241.42	340.362	2193.03	2467.07	-0.1698	0.485803	0.946128	1715.61	2353.93	-0.456757	0.22946	0.999774	1719.33	1864.99	-0.117012	0.779445	0.943488	1787.43	2390.04	-0.419284	0.119174	0.477462	-	60S ribosomal protein L27a-3
Zm00001d038709	2209	1729	1933	3172	2061	2014	2357	2339	1990	1437	2007	1717	96.3003	52.4794	68.8154	96.5611	61.0865	81.7812	64.8247	80.5713	58.4719	46.3224	57.4342	54.759	2033.73	2163.26	-0.088755	0.766192	0.982029	2262.15	2059.28	0.135827	0.695156	0.999774	1608.9	2462.88	-0.6142	0.072888	0.361847	1673.23	2216.36	-0.405358	0.126481	0.490924	-	Ras-related protein RABG3f
Zm00001d017882	1591	2240	2001	1382	1134	1952	3727	2249	2813	1906	2174	1782	89.7954	88.0224	92.2259	54.4664	43.5143	102.618	132.706	100.298	107.008	79.5443	80.5443	73.5774	2616.07	2070.06	0.337909	0.142762	0.708602	1467.6	1975.21	-0.429085	0.258426	0.999774	1830.23	1597.59	0.196605	0.633513	0.894492	1901.69	2851.13	-0.584335	0.018032	0.153222	-	KH domain-containing protein
Zm00001d031825	1649	2144	2323	2205	1933	1270	3117	2236	2580	1512	1553	2403	79.1681	71.6664	91.0753	73.9222	63.0952	56.793	94.4094	84.8241	83.4855	53.6764	48.9432	84.3988	2377.44	2181.53	0.124223	0.590453	0.967874	1662.62	2081	-0.323593	0.24977	0.999774	1726.51	1808.09	-0.0667791	0.855488	0.964279	1794.93	2591.09	-0.529785	0.0708369	0.36312	-	ATP synthase subunit d mitochondrial
Zm00001d017096	1517	2172	1869	2669	1650	1744	2398	1723	1783	2824	2562	1976	51.6446	51.4826	51.9602	63.449	38.1908	55.3029	51.5036	46.3493	40.9122	71.0896	57.2545	49.2129	1770.93	1970.64	-0.15409	0.493449	0.948316	1898.91	1880.47	0.0139858	0.9634	0.999774	2303.05	2067.77	0.155541	0.664323	0.9053	2390.27	1929.97	0.308576	0.235238	0.648592	-	Serine/threonine-protein kinase AFC2
Zm00001d038320	1758	3832	3823	1792	2807	2703	2070	1020	958	2087	1133	834	245.542	372.644	436.047	174.776	266.553	351.653	182.401	112.571	90.185	215.542	103.879	85.2169	1196.8	3264.16	-1.44745	1.49152e-05	0.00191483	2344.6	3119.5	-0.412292	0.273434	0.999774	1276.42	2547.17	-0.996701	0.0304819	0.225169	1321.35	1304.05	0.0188179	0.961133	0.993762	AP2-EREBP-transcription factor 133	Putative AP2/EREBP transcription factor superfamily protein
Zm00001d011113	1988	1810	2135	1712	1949	1252	3616	1922	2195	1640	1791	2758	93.0632	58.9932	81.6172	55.9632	62.031	54.5919	106.792	71.0941	69.2561	56.7686	55.0362	94.4515	2291.79	2163.04	0.0838823	0.77443	0.983009	1519.57	2060.49	-0.43897	0.144778	0.999774	1953.22	1651.2	0.242222	0.505994	0.836926	2031.08	2497.47	-0.298422	0.351111	0.748898	-	Uncharacterised protein family SERF
Zm00001d006438	1642	2534	1838	2718	2985	1856	2078	1874	1952	1468	2149	1662	23.0403	24.7561	21.0612	26.6319	28.477	24.258	18.3954	20.778	18.4611	15.2315	19.7944	17.0608	1785.62	2121.43	-0.248796	0.263788	0.846304	2330.87	2024.95	0.203022	0.438185	0.999774	1642.03	2532.96	-0.625357	0.0449483	0.282258	1707.81	1946.13	-0.188283	0.457951	0.820253	-	Regulator of nonsense transcripts 1 homolog
Zm00001d036985	1092	1686	2092	1516	2130	2084	3110	2548	2440	1546	1836	2674	125.452	134.857	196.263	121.616	166.368	223.004	225.405	231.298	188.932	131.331	138.458	224.734	2442.65	1720.86	0.505181	0.0616491	0.512649	1836.4	1642.64	0.160526	0.653002	0.999774	1908.33	1995.55	-0.0643056	0.872988	0.968283	1984.84	2662.02	-0.423561	0.156837	0.541899	-	40S ribosomal protein S24
Zm00001d049815	1836	2041	2090	1929	2476	1756	2799	2019	2496	1430	1672	2207	172.325	133.377	160.193	126.429	158.002	153.519	165.74	149.738	157.9	99.2463	103.016	151.541	2191.17	2149.37	0.0281586	0.903423	0.994959	1924.35	2049	-0.0904339	0.748364	0.999774	1670.22	2090.62	-0.3239	0.351537	0.743453	1736.82	2388.19	-0.459602	0.0967793	0.428226	RPL17	ribosomal protein L17b
Zm00001d025286	1573	2132	1964	2399	2225	1732	2486	1927	2524	1704	1799	2253	115.615	109.102	117.882	123.127	111.186	118.575	115.275	111.914	125.036	92.6098	86.7976	121.143	2082.34	2017	0.0461338	0.83169	0.987682	1978.65	1924.3	0.040201	0.875129	0.999774	1810.68	2151.72	-0.24899	0.442	0.803234	1881.98	2269.7	-0.270367	0.300291	0.711872	iron-sulfur protein1	iron-sulfur protein1
Zm00001d022400	1502	2291	2213	1766	1900	1964	2876	1905	2939	1437	1919	2001	42.9282	45.5889	51.6507	35.2453	36.92	52.2849	51.8574	43.0216	56.6154	30.3691	36.003	41.8382	2302.24	2121.96	0.117704	0.61884	0.971449	1796.71	2025.39	-0.173236	0.567403	0.999774	1676.51	1953.71	-0.220506	0.529302	0.848503	1743.67	2509.49	-0.525392	0.0491924	0.293954	-	F-box protein SKIP5
Zm00001d050838	1319	1722	2438	1779	1764	1336	2178	2166	4696	950	1735	2624	74.0431	67.303	111.762	69.7353	67.3245	69.8567	77.1341	96.0764	177.676	39.4335	63.9338	107.76	2716.8	1953.62	0.475801	0.181964	0.765453	1519.26	1863.77	-0.294864	0.350469	0.999774	1669.97	1651.8	0.0157685	0.970675	0.993108	1739.44	2962.41	-0.768217	0.0598961	0.328886	-	Polyadenylate-binding protein RBP47B
Zm00001d014463	3719	1261	1866	1528	2770	2719	2092	1852	1269	1989	1128	2470	330.238	77.9611	135.311	94.7461	167.231	224.891	117.196	129.945	75.9494	130.598	65.7509	160.454	1581.98	2657.89	-0.748239	0.0956004	0.613747	2265.13	2522.06	-0.154883	0.765759	0.999774	1779.59	2460.23	-0.467176	0.317726	0.71641	1846.99	1723.81	0.0995279	0.782599	0.948764	-	early nodulin-like protein 9
Zm00001d045618	1449	1771	1936	2814	2195	2107	2436	2203	2287	1352	1982	2062	120.783	102.782	131.785	163.794	124.396	163.593	128.104	145.101	128.489	83.3329	108.451	125.742	2095	1845.93	0.182711	0.437951	0.929096	2233.66	1760.45	0.343466	0.232683	0.999774	1687.27	2430.62	-0.526547	0.127201	0.486229	1755.48	2283.32	-0.379211	0.162627	0.552214	-	Bax inhibitor 1
Zm00001d003939	2985	2330	2003	2792	2538	2288	1880	1591	2212	836	1279	1857	34.3471	18.6665	18.8213	22.4336	19.8551	24.5224	13.6475	14.4655	17.1551	7.11302	9.66068	15.6319	1709.79	2704.34	-0.661077	0.0316503	0.374415	2393.68	2573.74	-0.104444	0.760982	0.999774	1249.58	2603.55	-1.05904	0.00776729	0.0970609	1300.8	1863.75	-0.518912	0.118661	0.476795	-	Probable metal-nicotianamine transporter YSL6
Zm00001d032859	1628	2544	1986	2406	2014	1871	2186	1859	1819	2070	2381	1824	34.184	37.1918	34.0541	35.2778	28.7517	36.5935	28.9579	30.8437	25.7432	32.1397	32.8185	28.0186	1770.9	2171.02	-0.294078	0.185531	0.768494	1975.21	2072.4	-0.069519	0.79637	0.999774	1956.99	2148.92	-0.134827	0.666627	0.905849	2033.29	1929.98	0.075363	0.756999	0.942431	-	Cell division control protein 48 homolog D
Zm00001d051879	1682	2203	1813	2271	2253	1840	2014	1875	2006	2041	2713	1854	55.2382	50.3721	48.6221	52.0797	50.3049	56.2851	41.7275	48.6557	44.4024	49.5632	58.4864	44.5427	1784.36	2031.72	-0.187281	0.403386	0.920529	1991.79	1938.02	0.0394618	0.878924	0.999774	2053.63	2165.72	-0.0765297	0.805555	0.949576	2134.74	1944.8	0.134637	0.592996	0.885241	NAC-transcription factor 26	NAC domain containing protein 71
Zm00001d038267	1865	2076	2276	1774	2460	2203	2424	1932	1848	1181	1853	2656	162.231	125.731	161.677	107.757	145.487	178.497	133.026	132.794	108.347	75.9638	105.809	169.019	1869.42	2238.64	-0.259822	0.290255	0.864132	2048.62	2134.18	-0.0591389	0.852878	0.999774	1789.33	2225.93	-0.314881	0.452439	0.808572	1862.81	2037.29	-0.12922	0.696748	0.921648	-	maternal effect embryo arrest 59
Zm00001d014733	2569	2329	2672	250	1284	1107	3894	2830	3463	816	509	2804	675.417	426.323	573.675	45.8971	229.513	271.092	645.881	587.912	613.652	158.635	87.845	539.31	3052.94	2761.25	0.145251	0.573968	0.964244	859.956	2630.24	-1.61318	0.0028719	0.315478	1330.49	932.443	0.513008	0.467607	0.817012	1384.34	3327.43	-1.2654	0.0100797	0.101169	-	zinc finger (C2H2 type) family protein
Zm00001d027727	1138	1765	1489	994	2624	1777	2794	2060	2971	2376	2419	2117	83.5771	90.2509	89.3021	50.9763	131.022	121.561	129.456	119.545	147.065	129.031	116.62	113.742	2342.99	1549.52	0.596491	0.00762339	0.169158	1707.4	1479.1	0.206895	0.601171	0.999774	2162.99	1851.83	0.224197	0.59505	0.878199	2246.53	2553.9	-0.185066	0.441623	0.809552	-	Phosphoserine aminotransferase 1 chloroplastic
Zm00001d042184	1146	2175	1850	2171	2153	1286	2341	1229	2700	3345	2204	1921	74.5409	98.4987	98.266	98.6068	95.2114	77.9135	96.0639	63.1655	118.368	160.882	94.105	91.4092	1852.59	1803.25	0.038932	0.894904	0.99434	1720.86	1722.62	-0.00152687	0.99578	0.999774	2349.77	1870.56	0.328896	0.368715	0.757019	2435.52	2019.61	0.269959	0.412012	0.790113	6-phosphogluconate dehydrogenase2	6-phosphogluconate dehydrogenase%2C decarboxylating
Zm00001d041682	1315	2033	1897	1715	2272	1753	3134	2053	2488	1604	1777	2461	114.071	122.786	134.381	103.884	133.996	141.642	171.513	140.72	145.466	102.886	101.188	156.176	2291.75	1851.44	0.307819	0.177231	0.760702	1804.92	1767.27	0.0301696	0.915998	0.999774	1840.16	1960.93	-0.0916535	0.797957	0.948234	1913.29	2497.7	-0.384709	0.174708	0.568957	eucaryotic initiation factor6	eucaryotic initiation factor6
Zm00001d013780	2119	3098	3010	1858	2247	1998	2877	2204	589	1312	1788	1368	217.363	221.257	252.141	133.088	156.709	190.903	186.185	178.643	40.7223	99.5156	120.396	102.658	1718.54	2913.92	-0.761843	0.0865554	0.590469	1933.48	2780.86	-0.524604	0.0688111	0.999774	1390.63	2101.46	-0.595398	0.0708434	0.357231	1445.9	1871.96	-0.372495	0.399966	0.782221	-	DNA-directed RNA polymerases I%2C II%2C and III 14.4 kDa polypeptide
Zm00001d018309	1687	2268	2083	2863	1848	1231	2741	2138	2509	975	2176	1920	46.4069	43.4382	46.7927	54.9953	34.5624	31.5418	47.5691	46.4722	46.5189	19.8323	39.2932	38.6386	2220.42	2149.37	0.0470372	0.825471	0.987682	1811.3	2050.52	-0.178701	0.576501	0.999774	1575.03	1971.69	-0.324141	0.439718	0.801817	1640.79	2420.06	-0.560605	0.0764795	0.37859	MSS1 homolog	MSS1 homolog
Zm00001d003188	2392	3427	2706	1124	1785	2121	1904	1816	2478	1413	2004	1267	212.404	211.874	196.223	69.6955	107.764	175.43	106.664	127.419	148.308	92.7781	116.813	82.3058	1872.09	3022.09	-0.690951	0.00362922	0.105435	1642.12	2883.78	-0.812836	0.0326011	0.940567	1452.76	1784.57	-0.296381	0.484779	0.825077	1510.43	2040.72	-0.433937	0.114123	0.46756	GRMZM2G051921	Endochitinase EP3
Zm00001d028918	1122	3007	2482	1978	1639	1194	3157	1658	2513	1548	1616	2505	117.141	218.58	211.612	144.205	116.34	116.113	207.941	136.779	176.836	119.506	110.751	191.327	2168.5	2264.8	-0.0629033	0.838449	0.988561	1485.98	2166.09	-0.543888	0.112555	0.999774	1789.84	1616.4	0.14692	0.689887	0.913615	1860.89	2363.47	-0.345161	0.267659	0.680923	NADH ubiquinone oxidoreductase1	NADH ubiquinone oxidoreductase1
Zm00001d045430	1453	2887	1905	2185	2130	1970	2249	2211	2945	1108	1789	1559	99.4003	137.509	106.424	104.378	99.0687	125.531	97.0645	119.517	135.79	56.0485	80.3385	78.0227	2239.41	2167.75	0.0465594	0.856401	0.990495	1983.05	2071.32	-0.06325	0.82846	0.999774	1387.58	2156.59	-0.635989	0.0601281	0.326987	1443.9	2441.12	-0.757471	0.00727525	0.0787733	-	ATP-dependent Clp protease proteolytic subunit
Zm00001d027259	1601	1758	2133	4064	2669	1856	1163	1116	2812	1361	1081	2765	12.9196	9.87733	14.0563	22.9008	14.6434	13.9508	5.9209	7.11609	15.2945	8.12119	5.72633	16.3233	1525.72	1978.42	-0.37468	0.308413	0.87654	2626	1886.09	0.477725	0.146565	0.999774	1659.62	2858.43	-0.784523	0.0911589	0.408847	1725.39	1663.79	0.052303	0.904274	0.981903	-	tRNA/rRNA methyltransferase (SpoU) family protein
Zm00001d002366	983	2194	2286	2291	2575	799	2890	2271	2261	2126	2119	1569	17.5673	27.2992	33.3618	28.59	31.287	13.3003	32.5835	32.0691	27.2341	28.0942	24.8584	20.5129	2234.47	1893.24	0.238711	0.411442	0.922325	1685.07	1809.44	-0.10257	0.803376	0.999774	1815.61	1829.87	-0.0116206	0.977367	0.994709	1885.08	2435.16	-0.369329	0.144232	0.521557	-	Transcription initiation factor TFIIE beta subunit
Zm00001d028679	928	2793	1527	1566	2079	1912	1981	2006	2154	2151	2975	2276	33.5005	70.1997	45.0157	39.4759	51.0261	64.2913	45.1166	57.2205	52.4095	57.4177	70.4987	60.1074	1864.06	1776.66	0.0686022	0.824116	0.987682	1769.79	1700.4	0.0571218	0.879237	0.999774	2303.43	1923.23	0.260533	0.449867	0.807405	2395.12	2031.72	0.237599	0.350028	0.748184	-	Protein binding protein
Zm00001d045155	2077	2006	1701	2466	2325	2153	2411	2072	2182	1261	1939	1736	107.943	72.5857	72.1913	89.4929	82.1516	104.223	79.0505	85.0876	76.4319	48.4591	66.1496	66.0026	2012.1	2105.33	-0.0649666	0.804186	0.986879	2188.71	2005.59	0.126197	0.680514	0.999774	1538.52	2380.45	-0.629523	0.0579029	0.320688	1600.73	2192.95	-0.454054	0.0840578	0.398907	BSD-transcription factor 9	BSD domain-containing protein
Zm00001d002025	1828	1987	1380	1478	1972	2232	2260	2274	2086	2103	2675	2051	59.7404	45.2117	36.8292	33.729	43.8161	67.9435	46.596	58.7219	45.9481	50.8198	57.3861	49.0355	2012.91	1876.95	0.101095	0.712717	0.979119	1838.49	1788.8	0.0393601	0.915197	0.999774	2127.25	1998.46	0.0904417	0.811022	0.951279	2211.15	2193.77	0.0116069	0.96343	0.993762	AP2-EREBP-transcription factor 24	AP2-like ethylene-responsive transcription factor AIL5
Zm00001d031447	1889	1765	1333	3127	2987	2306	1694	1616	2161	1883	1763	1799	29.3154	19.0709	16.8934	33.8867	31.5162	33.3338	16.5854	19.8164	22.6038	21.6081	17.9601	20.4244	1652.93	1820.89	-0.139222	0.63493	0.973342	2622.18	1734.24	0.596799	0.0588976	0.999774	1709.3	2851.28	-0.738224	0.0142714	0.143171	1775.09	1801.79	-0.0215117	0.933402	0.987127	-	ABC transporter C family member 10
Zm00001d003395	903	2323	1873	2078	1854	1675	2720	2618	3075	1133	2447	1581	34.3136	61.4596	58.1218	55.1394	47.8987	59.2865	65.2074	78.608	78.7564	31.8355	61.0386	43.9505	2546.58	1749.57	0.540988	0.0592679	0.505333	1760.94	1673.13	0.0733184	0.825744	0.999774	1593.49	1915.44	-0.265281	0.474847	0.819994	1659.5	2775.73	-0.74194	0.0150482	0.135788	anthranilate synthase homolog1	anthranilate synthase homolog1
Zm00001d043850	1661	2218	1744	1734	2097	2354	1838	2537	2269	1645	2639	1543	89.2897	83.0147	76.5597	65.0906	76.6417	117.869	62.3342	107.763	82.2107	65.3883	93.1242	60.6807	2042.74	2002.45	0.0285613	0.917662	0.995471	1993.77	1910.24	0.0614412	0.852184	0.999774	1802.2	2167.66	-0.266045	0.490322	0.82777	1874.57	2226.44	-0.247855	0.422468	0.797861	-	Ubiquitin-like superfamily protein
Zm00001d035990	1820	2341	1721	2684	2421	1622	2373	2048	2388	1207	1928	1702	24.3338	21.7922	18.7906	25.0587	22.0074	20.2	20.0164	21.6365	21.5196	11.933	16.9214	16.6476	2053.72	2099.97	-0.0319933	0.889182	0.993467	2072.36	2002.91	0.0493988	0.857227	0.999774	1506.73	2253.51	-0.58079	0.0806691	0.383707	1567.85	2238.44	-0.513622	0.0538277	0.309162	-	Probable transcriptional regulator SLK2
Zm00001d014491	155	74	34	137	757	1595	41	167	300	9620	7120	4245	36.4615	12.1198	6.53137	22.5041	121.069	349.483	6.08466	31.0412	47.5649	1673.33	1099.45	730.523	156.776	101.546	0.62998	0.368243	0.907843	868.657	96.3739	3.17454	5.06183e-05	0.0204238	6564.65	944.075	2.79828	7.26689e-05	0.00279576	6803.9	170.979	5.31554	3.09072e-25	8.41628e-23	-	EF-hand Ca2+-binding protein CCD1
Zm00001d043843	1646	1905	2054	2099	2005	1856	2633	2317	2566	1398	1809	1938	64.56	52.0223	65.7894	57.4888	53.4666	67.8068	65.1528	71.8088	67.8347	40.5455	46.5761	55.6084	2269.72	2013.48	0.173019	0.45801	0.935835	1879.34	1919.81	-0.0307921	0.913243	0.999774	1611.38	2043.91	-0.342893	0.298221	0.699527	1675.79	2473.81	-0.56188	0.0292842	0.212028	-	Splicing factor SF3a60 homolog
Zm00001d051685	1467	1495	1694	1620	1921	1837	3250	2123	2424	1802	2176	2405	75.6961	53.7089	71.3804	58.3708	67.3916	88.2906	105.798	86.5589	84.302	68.7544	73.7044	90.7844	2328.84	1685.67	0.466791	0.0673761	0.530354	1711.83	1606.46	0.0916051	0.772393	0.999774	2001.41	1860.82	0.105312	0.760268	0.938483	2080.94	2538.03	-0.286596	0.271647	0.684586	adenine nucleotide translocator2	ADP%2CATP carrier protein 2%2C mitochondrial
Zm00001d035960	1972	1962	1566	3623	2554	1849	2177	1568	1935	1454	1814	1717	11.2565	7.7975	7.29976	14.4411	9.91176	9.83091	7.83975	7.07228	7.44454	6.13708	6.7971	7.16999	1701.59	1998.48	-0.231525	0.376813	0.911777	2465.27	1903.98	0.373074	0.250919	0.999774	1558.49	2682.93	-0.783748	0.019432	0.173707	1620.27	1854.58	-0.194924	0.42246	0.797861	-	DNA-directed RNA polymerase III subunit 2
Zm00001d021299	1529	1343	1260	1597	2165	1859	2084	2368	2221	2272	3088	2385	55.2601	33.7942	37.1875	40.3038	53.1982	62.5814	47.5172	67.6245	54.1021	60.7176	73.261	63.0588	2037.08	1512.96	0.429553	0.139556	0.702018	1782.26	1440.76	0.307059	0.364592	0.999774	2411.02	1936.5	0.316437	0.347401	0.740728	2506.84	2220.22	0.175418	0.507186	0.845777	-	Phosphatase DCR2
Zm00001d031847	1773	1880	1987	3655	1952	1381	2304	2338	2760	899	1709	1521	22.6843	16.747	20.7604	32.6544	16.9798	16.4578	18.5972	23.6363	23.8006	8.50509	14.3532	14.2364	2244.24	2037.49	0.139658	0.580609	0.965429	2124.36	1941.98	0.129808	0.720604	0.999774	1284.37	2313.93	-0.849364	0.0446453	0.281259	1337.31	2446.23	-0.871109	0.00388473	0.0490457	-	Structural maintenance of chromosomes (SMC) family protein
Zm00001d002024	1642	1871	1464	3078	2106	1493	2107	1990	2927	1019	2489	1938	56.9958	45.2173	41.4985	74.6062	49.7007	48.2715	46.1406	54.5809	68.4784	26.1545	56.7134	49.2126	2118.96	1791.48	0.242476	0.363899	0.905213	2046.39	1707.8	0.261278	0.408934	0.999774	1685.83	2227.25	-0.401827	0.330983	0.728275	1756.57	2309.92	-0.394992	0.242409	0.656481	-	NADPH--cytochrome P450 reductase 2
Zm00001d020450	2131	1540	2247	1675	2168	2085	2488	2367	2152	1122	1632	2468	243.622	122.579	209.777	133.716	168.511	222.024	179.445	213.821	165.82	94.848	122.474	206.41	2126.46	2185.08	-0.0388971	0.899507	0.994819	1892.79	2079.89	-0.135949	0.713031	0.999774	1644.61	2057.14	-0.32277	0.442191	0.803234	1711.83	2317.48	-0.437027	0.188673	0.588883	-	60S ribosomal protein L34-3
Zm00001d025981	1390	2393	2048	2833	2116	1195	2551	2216	2501	985	1976	1862	20.6594	24.7632	24.8573	29.4026	21.3822	16.5437	23.9201	26.025	25.0541	10.8253	19.2788	20.2458	2193.41	2044.69	0.100999	0.651243	0.974633	1864.03	1952.55	-0.0667794	0.834986	0.999774	1501.31	2027.95	-0.433936	0.284235	0.687876	1563.54	2390.65	-0.61252	0.0454989	0.280828	-	RNA-binding (RRM/RBD/RNP motifs) family protein
Zm00001d015251	1302	1946	1684	1930	2515	1643	2644	2127	2414	2106	2004	1725	75.4814	78.5477	79.7248	78.1311	99.1293	88.7214	96.7029	97.435	94.3253	90.2797	76.2638	73.1596	2162.42	1744.09	0.310112	0.144817	0.709922	1891.86	1664.57	0.184604	0.492491	0.999774	1826.97	2055.02	-0.169715	0.587341	0.874639	1896.9	2356.83	-0.31319	0.188845	0.588994	-	Eukaryotic initiation factor 4A-2
Zm00001d005179	1513	2186	1943	1933	2105	1609	2761	2042	2713	1531	1577	2101	133.718	134.513	140.232	119.295	126.485	132.455	153.945	142.602	161.608	100.053	91.4902	135.841	2252.29	1999.42	0.171889	0.42463	0.924272	1764.5	1908.01	-0.112922	0.660528	0.999774	1640.61	1917.96	-0.225352	0.498959	0.83309	1705.21	2454.92	-0.525883	0.050449	0.297819	-	THO complex subunit 4B
Zm00001d014438	1443	1968	1996	2483	1807	1347	2698	1983	2341	1606	2184	2152	45.4644	43.171	51.3556	54.6285	38.7078	39.5307	53.6286	49.3681	49.7129	37.4157	45.1699	49.6022	2105.88	1923.14	0.131074	0.556639	0.962143	1736.32	1834.84	-0.0794616	0.785317	0.999774	1857.42	1889.48	-0.0247732	0.941739	0.986466	1931.82	2295.18	-0.248684	0.325506	0.729768	cyclin dependent kinase8	cyclin dependent kinase8
Zm00001d049954	1067	1815	1567	1333	2869	1048	2852	1826	2017	3372	2061	2174	57.7886	68.4409	69.3056	50.4133	105.644	52.8689	97.4487	78.1442	73.6284	135.042	73.2735	86.1371	1998.6	1561.24	0.35617	0.138688	0.701375	1590.76	1490.81	0.0937477	0.801935	0.999774	2400.01	1724.12	0.476952	0.268337	0.671961	2487.6	2178.07	0.191585	0.520251	0.851509	-	Monodehydroascorbate reductase 1 peroxisomal
Zm00001d016549	2124	1811	1799	1257	2735	2832	2308	2242	2292	1330	1578	1693	209.188	124.183	144.689	86.4481	183.137	259.799	143.406	174.477	152.146	96.8584	102.019	121.981	2075.15	2102.85	-0.0187554	0.94641	0.997283	2221.75	2002.32	0.149967	0.728905	0.999774	1442.16	2412.63	-0.742174	0.0950743	0.418382	1499.29	2261.71	-0.593068	0.0207305	0.168345	60S ribosomal protein L35	60S ribosomal protein L35-1
Zm00001d030020	1539	1957	1936	2425	2117	1682	2417	1974	3052	1008	2032	1802	38.0931	33.7256	39.1323	41.9138	35.6257	38.7789	37.7427	38.6076	50.916	18.4489	33.0159	32.6299	2234.33	1940.3	0.203748	0.404649	0.920981	1936.4	1850.68	0.0654099	0.804628	0.999774	1505.3	2106.18	-0.484516	0.18827	0.579927	1567.65	2435.64	-0.635679	0.0422477	0.269005	pyruvate kinase1	Pyruvate kinase
Zm00001d015842	1157	1994	1946	1490	1696	1530	3766	2016	1819	2196	2194	2133	210.455	252.53	289.062	189.256	209.743	259.227	432.171	289.758	223.008	295.366	261.972	283.838	2255.15	1788.54	0.334411	0.268291	0.850327	1492.83	1707.92	-0.19463	0.517834	0.999774	2044.86	1622.8	0.333756	0.296494	0.69826	2124	2457.27	-0.210406	0.479982	0.833482	-	Zinc finger A20 and AN1 domain-containing stress-associated protein 2
Zm00001d053010	1562	1966	2212	1123	2011	1462	3473	2248	2334	1819	1967	1756	141.241	123.772	163.337	70.9081	123.631	123.137	198.122	160.618	142.246	121.622	116.755	116.16	2406.48	2051.3	0.230581	0.362418	0.904586	1450.27	1956.55	-0.432134	0.201567	0.999774	1733.61	1574.38	0.139165	0.698307	0.915906	1801.1	2622.5	-0.542139	0.0311396	0.220582	-	V-type proton ATPase 16 kDa proteolipid subunit
Zm00001d028577	1730	353	359	120	307	1529	1431	1685	2520	5930	4851	3116	197.538	28.0634	33.475	9.56803	23.8329	162.62	103.084	152.028	193.94	500.681	363.603	260.288	1710.31	985.761	0.795282	0.380842	0.913474	711.984	933.177	-0.390408	0.768984	0.999774	4344.14	775.201	2.48719	0.00105448	0.0225347	4505.17	1864.59	1.27282	0.000111651	0.00237458	-	DNA-binding protein
Zm00001d027707	1151	2666	1644	1652	2077	1550	1867	1955	2309	2399	2689	1965	36.1552	58.3065	42.1715	36.2362	44.3575	45.3512	36.9989	48.5244	48.8856	55.7222	55.4469	45.1555	1860.72	1877.73	-0.0136948	0.960251	0.997283	1653.69	1795.31	-0.11899	0.704688	0.999774	2198.82	1796.78	0.291444	0.35489	0.746039	2284.14	2028.22	0.171617	0.507514	0.845963	-	Cell division control protein 48 homolog D
Zm00001d043625	1426	1931	1872	1167	1909	1607	2844	2080	2820	1696	1744	2779	75.362	71.0521	80.7906	43.0667	68.5921	79.1063	94.8226	86.859	100.449	66.2768	60.5022	107.442	2319.34	1860.59	0.318122	0.150905	0.720502	1490.3	1775.09	-0.252575	0.444944	0.999774	1964.6	1618.55	0.279676	0.492124	0.828378	2042.56	2528.02	-0.307779	0.303043	0.713805	-	Plasminogen activator inhibitor 1 RNA-binding protein
Zm00001d048763	1714	1638	1927	2138	1868	1984	2393	1910	2776	1755	2075	1688	60.8221	40.4693	55.8411	52.978	45.0674	65.5774	53.5725	53.5552	66.3944	46.05	48.3348	43.8203	2124.88	1918.62	0.147743	0.576107	0.964244	1901.54	1828.03	0.0568994	0.857053	0.999774	1721.91	2068.78	-0.26452	0.416635	0.786475	1789.41	2316.23	-0.372288	0.130456	0.498373	-	ARM repeat superfamily protein
Zm00001d038389	2008	1468	1328	2827	2841	2032	1303	1487	1760	2232	2322	2257	41.9099	21.3325	22.6346	41.2018	40.3143	39.5038	17.1572	24.5235	24.7587	34.4469	31.8132	34.4618	1384.54	1782.8	-0.364337	0.270667	0.852942	2389.64	1696.27	0.494883	0.155171	0.999774	2134.23	2597.86	-0.283645	0.334932	0.731824	2217.22	1509.21	0.555164	0.0368229	0.245855	-	Phosphatidate phosphatase PAH1
Zm00001d006725	1491	1771	1805	2147	1513	1380	2228	1819	2156	2672	2948	1933	106.502	88.0767	105.288	107.09	73.4775	91.8167	100.403	102.667	103.799	141.13	138.229	101.01	1867.07	1817.55	0.0390465	0.863206	0.991162	1570.78	1733.14	-0.141807	0.628268	0.999774	2351.63	1709.7	0.459988	0.177512	0.565203	2442.35	2034.98	0.26334	0.298132	0.71016	-	Eukaryotic peptide chain release factor subunit 1-2
Zm00001d035029	1522	1785	1784	2212	1762	1997	2048	1975	2846	1446	2247	2184	37.732	30.8103	36.117	38.2929	29.6986	46.1143	32.0313	38.6884	47.5546	26.5073	36.567	39.6097	2074.01	1827.72	0.182574	0.478154	0.944434	1897.92	1742.73	0.122949	0.684625	0.999774	1834.43	2065.43	-0.170902	0.634962	0.894727	1908.84	2260.91	-0.244164	0.399926	0.782221	-	Protein transporter%3B Putative VHS/GAT domain containing family protein isoform 1%3B Putative VHS/GAT domain containing family protein isoform 2
Zm00001d038170	1455	1107	925	940	2020	1925	2356	2599	2878	2120	2245	3231	49.5159	26.2296	25.7066	22.3381	46.7378	61.0203	50.5832	69.8886	66.0138	53.3482	50.1521	80.4399	2383.32	1291.38	0.884728	0.006234	0.151005	1579.76	1228.85	0.362497	0.415064	0.999774	2395	1715.23	0.481851	0.282301	0.685645	2489.9	2597.8	-0.0611775	0.836098	0.962147	deoxy xylulose synthase 1	deoxy xylulose synthase 1
Zm00001d051543	1245	2041	1905	1800	2202	1839	2677	2052	1892	1740	2249	2127	233.242	266.221	291.444	235.477	280.473	320.909	316.399	303.762	238.903	241.04	276.579	291.514	1992.7	1826.19	0.125705	0.606074	0.968343	1842.79	1743.55	0.0795279	0.782822	0.999774	1911.38	2002.68	-0.0671401	0.83515	0.958332	1987.44	2171.57	-0.127804	0.620725	0.895516	-	60S ribosomal protein L12-3
Zm00001d005818	1187	1162	1041	2296	1240	1249	3682	2383	4045	1208	1810	2461	14.3073	9.75155	10.2466	19.3248	10.1616	14.0227	27.9988	22.6959	32.8614	10.7665	14.3211	21.7005	3010.7	1232.35	1.28942	2.38379e-06	0.000411967	1485.96	1174.07	0.34023	0.333307	0.999774	1721.68	1618.68	0.0889794	0.832566	0.95759	1792	3281.88	-0.873082	0.00677144	0.074656	-	Aldehyde dehydrogenase family 7 member B4
novel.2534	968	881	1086	604	1185	1580	1472	1584	1024	6820	5671	866	93.6655	59.3529	85.8136	40.8111	77.9575	142.404	89.8589	121.109	66.783	487.968	360.21	61.3021	1248.78	1069.67	0.22364	0.478457	0.944434	1116.13	1018.99	0.131048	0.776189	0.999774	4131.87	1212.81	1.76873	0.00668619	0.0867715	4279.56	1360.78	1.65317	0.00118642	0.0183	-	-
Zm00001d009000	1756	1801	2033	1357	1760	1370	3701	1952	2457	1335	1347	2841	227.962	162.785	215.525	123.014	155.341	165.661	303.114	200.233	214.983	128.151	114.788	269.812	2401.96	2023.03	0.248145	0.36646	0.906602	1410.96	1928.01	-0.45042	0.13594	0.999774	1753.19	1533.02	0.193622	0.652788	0.901564	1823.53	2617.65	-0.521757	0.150502	0.531936	-	40S ribosomal protein S15a-1
Zm00001d024534	1661	2290	1574	1744	1962	1329	2537	1929	2671	1530	1844	2620	84.7743	81.3751	65.6026	62.1553	68.0814	63.1802	81.689	77.7938	91.8819	57.7415	61.7798	97.8247	2139.92	1963.26	0.124463	0.595174	0.968199	1562.14	1873.06	-0.261797	0.335043	0.999774	1887.77	1697.62	0.153102	0.668763	0.906624	1963.49	2332.52	-0.24859	0.398974	0.781396	C3H-transcription factor 331	Zinc finger CCCH domain-containing protein 12
Zm00001d022286	1319	1674	1199	2475	2574	2208	1528	1559	1460	2656	2895	2141	17.204	15.202	12.771	22.5422	22.8259	26.8254	12.5735	16.0675	12.8351	25.6162	24.787	20.4294	1382.92	1498.02	-0.115334	0.647947	0.974207	2282.44	1428.68	0.675912	0.0160679	0.751914	2399.29	2481.56	-0.0485035	0.875897	0.969266	2492.11	1507.2	0.725778	0.00458724	0.0555064	-	DExH-box ATP-dependent RNA helicase DExH12
Zm00001d008439	1797	3159	2280	1484	1863	1365	2042	2019	2460	1466	1662	2089	63.4794	77.6955	65.772	36.6063	44.7437	44.9137	45.5082	56.3559	58.5708	38.2931	38.5396	53.9854	1974.69	2531.8	-0.358831	0.130732	0.68731	1474.14	2417.95	-0.714175	0.00988671	0.613605	1640.28	1601.67	0.034399	0.918986	0.97988	1705.36	2152.44	-0.335899	0.225235	0.637478	-	Protein decapping 5
Zm00001d032572	3398	1721	2021	2427	1894	2147	1948	1684	1795	1252	1849	1543	188.161	66.3512	91.3891	93.8455	71.3052	110.739	68.0525	73.6829	66.9935	51.2641	67.2101	62.5065	1638.5	2709.85	-0.725454	0.0481483	0.457069	2054.31	2574.85	-0.325665	0.441271	0.999774	1446.27	2235.74	-0.628177	0.0696033	0.35389	1504.39	1785.79	-0.247241	0.332721	0.735615	-	LanC-like protein 2
Zm00001d048959	2227	2341	1909	1959	2513	2220	1652	2231	2240	1052	1892	1435	34.9539	25.5822	24.4682	21.4707	26.8165	32.4556	16.3581	27.669	23.6965	12.2094	19.4934	16.4771	1877.65	2344.13	-0.320097	0.273124	0.855079	2122.83	2233.86	-0.0735707	0.815242	0.999774	1358.66	2306.92	-0.763548	0.0346448	0.243073	1414.18	2046.62	-0.532989	0.0868866	0.406424	small basic membrane intrinsic protein1a	small basic membrane intrinsic protein1a
Zm00001d013812	1493	1901	2226	1071	1982	1714	3077	2319	2633	1458	1642	2148	87.4729	77.5456	106.503	43.8168	78.95	93.5376	113.734	107.358	103.974	63.1645	63.1507	92.0663	2410.81	2006.96	0.264644	0.269195	0.851459	1524.81	1914.37	-0.328499	0.370262	0.999774	1651.24	1655.7	-0.00369194	0.992774	0.998386	1716.82	2627.49	-0.614064	0.0236001	0.184254	-	Polyadenylate-binding protein RBP45C
Zm00001d013845	1458	1702	1638	1056	2025	1644	2449	2172	3605	1724	1804	2380	16.1853	13.1548	14.849	8.18584	15.2835	16.9991	17.1514	19.052	26.973	14.1515	13.1459	19.3282	2473.41	1723.22	0.521657	0.051764	0.473545	1505.52	1643.03	-0.12626	0.724369	0.999774	1860.23	1634.44	0.186854	0.642665	0.897161	1933.57	2696.47	-0.479889	0.105336	0.44904	-	E2F transcription factor-like E2FE
Zm00001d042309	1054	1221	2009	2365	1888	1317	3187	1921	2712	1446	2166	2358	69.7163	56.2304	108.516	109.235	84.9045	81.1412	132.992	100.401	120.905	70.7236	94.0467	114.101	2325.99	1536.78	0.598151	0.0496582	0.463408	1713.8	1465.58	0.225911	0.519216	0.999774	1868	1864.36	0.00271418	0.99388	0.99848	1943.77	2535.15	-0.383343	0.179138	0.576093	-	F-box only protein 6
Zm00001d006948	587	342	194	874	663	2289	164	382	249	4580	6998	6264	16.585	6.72766	4.4761	17.2435	12.7358	60.2399	2.92327	8.52821	4.74174	95.6851	129.79	129.474	249.796	426.126	-0.770343	0.129806	0.685517	1320.96	404.858	1.70657	0.00581889	0.455352	5561.57	1438.92	1.95103	0.000443855	0.0117876	5786.28	272.244	4.41202	1.35338e-32	6.68366e-30	-	Cytochrome P450 709B2
Zm00001d050179	1646	1994	1668	1281	2304	1939	2620	1924	2538	1610	1882	2126	49.7078	41.9258	41.1351	27.0135	47.3056	54.5425	49.9166	45.9112	51.6593	35.952	37.3083	46.969	2121.85	1902.39	0.157866	0.485668	0.946066	1762.12	1814.05	-0.0420652	0.904175	0.999774	1762.7	1913.39	-0.118155	0.75992	0.93848	1832.56	2312.73	-0.335849	0.18673	0.586004	-	Pollen Ole e 1 allergen and extensin family protein
Zm00001d052709	1827	2346	1993	2569	2117	1516	2076	1760	2563	1293	1841	1586	41.5207	37.1207	36.9875	40.7687	32.7101	32.0913	29.7648	31.6051	39.2587	21.7284	27.4645	26.3683	1924.35	2201.4	-0.193886	0.412866	0.922325	1913.24	2099.71	-0.133972	0.620025	0.999774	1471.31	2081.16	-0.500323	0.120374	0.473654	1530.27	2097.69	-0.454981	0.0846126	0.40009	-	Putative RING zinc finger domain superfamily protein
Zm00001d047841	1178	3344	2466	1533	1527	2306	1804	1812	2692	1668	1484	1624	185.203	366.041	316.604	168.299	163.221	337.694	178.932	225.101	285.259	193.91	153.154	186.784	1906.1	2383.47	-0.322836	0.3092	0.876674	1757.92	2280.19	-0.375855	0.363019	0.999774	1501.6	1912.67	-0.348753	0.391848	0.77194	1559.23	2077.94	-0.414341	0.138244	0.511233	-	17.4 kDa class I heat shock protein
Zm00001d024583	521	1307	666	1735	1916	2366	896	1156	1253	4759	4294	2563	7.71667	13.4781	8.05543	17.9444	19.294	32.6414	8.37239	13.5291	12.5085	52.1207	41.749	27.7712	1010.81	851.855	0.245674	0.444642	0.931216	1947.9	814.791	1.25654	0.00106478	0.168336	3622.87	2118.45	0.774403	0.056155	0.317444	3758.58	1101.81	1.77065	2.12396e-08	9.30615e-07	-	RNA polymerase II large subunit family protein
Zm00001d007496	1531	1910	1546	1682	1966	1489	2396	2136	3507	1365	2115	1780	70.8571	61.5465	58.4305	54.359	61.8624	64.1896	69.9591	78.1138	109.397	46.7136	64.2554	60.2672	2417.85	1783.94	0.43886	0.0981702	0.620062	1607.49	1701.3	-0.0818099	0.762589	0.999774	1637.56	1746.95	-0.0931516	0.774231	0.942274	1703.7	2635.88	-0.629575	0.0292729	0.212012	-	Lymphoid organ expressed yellow head virus receptor protein
novel.532	1267	1405	1591	2637	2420	1868	2132	2336	3038	1127	2336	1253	112.934	87.1938	115.808	164.133	146.655	155.091	119.89	164.528	182.514	74.2803	136.682	81.7056	2278.09	1535.2	0.569597	0.0361251	0.402618	2153.86	1463.57	0.557671	0.0449839	0.999774	1451.87	2342.31	-0.689865	0.0608478	0.329329	1511.6	2483.33	-0.715961	0.0262802	0.19776	-	PF00684:DnaJ central domain|PF01556:DnaJ C terminal domain
Zm00001d027514	1330	1944	1749	2480	2273	1411	2399	2183	2450	1309	2349	1530	47.7006	48.5434	51.2253	62.1099	55.4251	47.1369	54.2815	61.8649	59.2243	34.7148	55.3027	40.1436	2125.7	1778.84	0.256893	0.241303	0.825469	1891.01	1697.59	0.155837	0.564857	0.999774	1605.29	2056.08	-0.357086	0.303905	0.704685	1670.66	2316.88	-0.471571	0.0900229	0.412637	-	Ubiquitin domain-containing protein DSK2b
Zm00001d044307	1551	2238	2064	2220	2046	1308	2648	1866	2528	1320	1808	1786	72.6424	72.9794	78.9423	72.6053	65.1507	57.0621	78.243	69.0571	79.8026	45.7146	55.5863	61.1946	2106.45	2074.49	0.0221645	0.919443	0.995471	1713.31	1979.65	-0.208279	0.435926	0.999774	1536.04	1862.89	-0.278446	0.391096	0.771755	1597.62	2295.95	-0.523249	0.0419024	0.267626	-	integral membrane protein
Zm00001d019881	1568	2235	1629	2169	2845	1780	1864	1564	1673	1671	2397	1980	9.76842	9.69432	8.28745	9.43571	12.0502	10.329	7.3261	7.69898	7.02483	7.69763	9.80251	9.02394	1538.39	1926.04	-0.324244	0.146088	0.712596	2105.63	1837.84	0.196291	0.473672	0.999774	1883.76	2287.05	-0.279869	0.377628	0.76318	1959.21	1676.66	0.224795	0.368784	0.762129	-	Auxin transport protein BIG
Zm00001d025679	1588	2030	1588	1211	2293	1878	2915	2053	2299	1615	2015	1848	47.3169	42.1137	38.6401	25.1969	46.452	52.1222	54.7965	48.3362	46.1707	35.5828	39.4123	40.2829	2176.88	1859.32	0.227756	0.319527	0.881364	1715.47	1773.36	-0.0480641	0.892321	0.999774	1711.72	1862.45	-0.121544	0.751405	0.935886	1779.5	2372.45	-0.414951	0.0879955	0.408508	-	Putative MYB DNA-binding domain superfamily protein
Zm00001d015260	1449	2027	1714	2015	1805	1346	2273	2141	2620	1614	2332	1972	27.3866	26.6738	26.4547	26.5939	23.1943	23.6961	27.103	31.9745	33.3759	22.5567	28.9327	27.2665	2126.61	1842.8	0.206628	0.358968	0.904521	1601.93	1758.31	-0.134311	0.602656	0.999774	1843.87	1742.16	0.0818809	0.794389	0.947156	1917.84	2318.01	-0.273294	0.288546	0.701248	-	DNA-binding protein BIN4
Zm00001d010504	1899	1996	2162	1273	1827	1573	2914	2001	2287	1410	1627	2327	152.21	111.389	141.513	71.25	99.5618	117.438	147.353	126.731	123.551	83.5681	85.6048	136.448	2155.08	2189.1	-0.0222018	0.927797	0.996153	1484.36	2086.44	-0.491342	0.128045	0.999774	1690.06	1612.61	0.0678274	0.860494	0.965502	1757.58	2348.7	-0.418428	0.15209	0.534434	-	Ran-binding protein 1 homolog a
Zm00001d040766	1836	1521	2052	2265	2090	1678	2307	1967	2360	1559	1819	1839	114.047	65.7813	104.09	98.2465	88.2659	97.088	90.4083	96.546	98.8065	71.6077	74.1713	83.5692	1999.51	1981.55	0.0134463	0.961698	0.997283	1881.66	1887.07	-0.00387153	0.990289	0.999774	1633.88	2046.33	-0.324708	0.287717	0.690649	1698.34	2179.38	-0.359786	0.138069	0.51096	protein disulfide isomerase6	protein disulfide isomerase6
Zm00001d007889	1764	2039	1749	2396	2390	1796	1799	1891	2375	1369	1820	1899	42.7271	34.3861	34.5952	40.5255	39.3584	40.5203	27.4906	36.1921	38.773	24.5194	28.9379	33.6498	1839.36	1995.96	-0.117739	0.645003	0.974207	2048.86	1902.92	0.106793	0.687926	0.999774	1592.4	2227.55	-0.484238	0.1271	0.485929	1656.17	2005.01	-0.275677	0.320122	0.725585	-	ATP binding protein
Zm00001d018523	1746	1848	2046	2381	1668	1703	2392	1804	2714	1402	1947	1635	47.9877	35.363	45.9212	45.6964	31.1685	43.5975	41.4759	39.1778	50.2756	28.4928	35.1271	32.8743	2069.75	2037.25	0.02321	0.926671	0.995956	1805.98	1941.8	-0.104552	0.733433	0.999774	1553.32	1965.87	-0.339664	0.313305	0.712219	1615.36	2256.13	-0.48201	0.0604582	0.330563	-	26S proteasome non-ATPase regulatory subunit 12 homolog B
Zm00001d047542	1316	2159	2493	1147	1830	2196	2482	2728	2339	1590	1685	1319	255.732	292.108	395.615	155.643	241.777	397.487	304.284	418.882	306.352	228.47	214.941	187.511	2304.59	2101.57	0.132767	0.633975	0.97316	1690.32	2006.46	-0.247787	0.540153	0.999774	1434.62	1836.98	-0.356301	0.394675	0.773208	1490.05	2511.63	-0.753045	0.00429927	0.0529674	-	17.6 kDa class II heat shock protein
[truncated: 54,506 more rows]
